# Supplementary material for: The transcription factor LEF1 interacts with NFIX and switches isoforms during adult hippocampal neural stem cell quiescence
Source: Front Cell Dev Biol. 2022 Jul 22;10:912319. doi: 10.3389/fcell.2022.912319 (PMC9355129; doi:10.3389/fcell.2022.912319)
Supplement: Supplementary file 2 [file Table3.XLSX]

## Sheet: Qenh LEF1 upreg P<0.01
gene	Gene name	Gene description	pan_enh	prolifspecific_enh	quiespecific_enh	Difreg_p value 01	LEF1 site (PF0013.1.jaspar-sequence_masked-prob-neutralbg-85%)
ENSMUSG00000024232	Bambi	BMP and activin membrane-bound inhibitor [Source:MGI Symbol;Acc:MGI:1915260]	FALSE	FALSE	TRUE	upreg	TRUE
ENSMUSG00000044252	Osbpl1a	oxysterol binding protein-like 1A [Source:MGI Symbol;Acc:MGI:1927551]	FALSE	FALSE	TRUE	upreg	TRUE
ENSMUSG00000024411	Aqp4	aquaporin 4 [Source:MGI Symbol;Acc:MGI:107387]	TRUE	FALSE	TRUE	upreg	TRUE
ENSMUSG00000024277	Mapre2	microtubule-associated protein, RP/EB family, member 2 [Source:MGI Symbol;Acc:MGI:106271]	FALSE	FALSE	TRUE	upreg	TRUE
ENSMUSG00000046668	Cxxc5	CXXC finger 5 [Source:MGI Symbol;Acc:MGI:1914643]	TRUE	FALSE	TRUE	upreg	TRUE
ENSMUSG00000024347	Psd2	pleckstrin and Sec7 domain containing 2 [Source:MGI Symbol;Acc:MGI:1921252]	TRUE	FALSE	TRUE	upreg	TRUE
ENSMUSG00000046727	Cystm1	cysteine-rich transmembrane module containing 1 [Source:MGI Symbol;Acc:MGI:1913310]	TRUE	FALSE	TRUE	upreg	TRUE
ENSMUSG00000024558	Mapk4	mitogen-activated protein kinase 4 [Source:MGI Symbol;Acc:MGI:2444559]	TRUE	FALSE	TRUE	upreg	TRUE
ENSMUSG00000025880	Smad7	SMAD family member 7 [Source:MGI Symbol;Acc:MGI:1100518]	TRUE	TRUE	TRUE	upreg	TRUE
ENSMUSG00000059336	Slc14a1	solute carrier family 14 (urea transporter), member 1 [Source:MGI Symbol;Acc:MGI:1351654]	TRUE	FALSE	TRUE	upreg	TRUE
ENSMUSG00000024548	Setbp1	SET binding protein 1 [Source:MGI Symbol;Acc:MGI:1933199]	TRUE	FALSE	TRUE	upreg	TRUE
ENSMUSG00000004631	Sgce	sarcoglycan, epsilon [Source:MGI Symbol;Acc:MGI:1329042]	FALSE	FALSE	TRUE	upreg	TRUE
ENSMUSG00000029552	Tes	testin LIM domain protein [Source:MGI Symbol;Acc:MGI:105081]	TRUE	FALSE	TRUE	upreg	TRUE
ENSMUSG00000000058	Cav2	caveolin 2 [Source:MGI Symbol;Acc:MGI:107571]	FALSE	FALSE	TRUE	upreg	TRUE
ENSMUSG00000049939	Lrrc4	leucine rich repeat containing 4 [Source:MGI Symbol;Acc:MGI:2182081]	TRUE	FALSE	TRUE	upreg	TRUE
ENSMUSG00000025608	Podxl	podocalyxin-like [Source:MGI Symbol;Acc:MGI:1351317]	TRUE	FALSE	TRUE	upreg	TRUE
ENSMUSG00000047420	Fam180a	family with sequence similarity 180, member A [Source:MGI Symbol;Acc:MGI:3039626]	FALSE	TRUE	TRUE	upreg	TRUE
ENSMUSG00000029822	Osbpl3	oxysterol binding protein-like 3 [Source:MGI Symbol;Acc:MGI:1918970]	TRUE	FALSE	TRUE	upreg	TRUE
ENSMUSG00000029831	Npvf	neuropeptide VF precursor [Source:MGI Symbol;Acc:MGI:1926488]	FALSE	FALSE	TRUE	upreg	TRUE
ENSMUSG00000063568	Jazf1	JAZF zinc finger 1 [Source:MGI Symbol;Acc:MGI:2141450]	TRUE	TRUE	TRUE	upreg	TRUE
ENSMUSG00000036390	Gadd45a	growth arrest and DNA-damage-inducible 45 alpha [Source:MGI Symbol;Acc:MGI:107799]	TRUE	TRUE	TRUE	upreg	TRUE
ENSMUSG00000033174	Mgll	monoglyceride lipase [Source:MGI Symbol;Acc:MGI:1346042]	FALSE	FALSE	TRUE	upreg	TRUE
ENSMUSG00000002871	Tpra1	transmembrane protein, adipocyte asscociated 1 [Source:MGI Symbol;Acc:MGI:1345190]	TRUE	TRUE	TRUE	upreg	TRUE
ENSMUSG00000030088	Aldh1l1	aldehyde dehydrogenase 1 family, member L1 [Source:MGI Symbol;Acc:MGI:1340024]	TRUE	FALSE	TRUE	upreg	TRUE
ENSMUSG00000034312	Iqsec1	IQ motif and Sec7 domain 1 [Source:MGI Symbol;Acc:MGI:1196356]	TRUE	FALSE	TRUE	upreg	TRUE
ENSMUSG00000030020	Prickle2	prickle planar cell polarity protein 2 [Source:MGI Symbol;Acc:MGI:1925144]	TRUE	FALSE	TRUE	upreg	TRUE
ENSMUSG00000030022	Adamts9	a disintegrin-like and metallopeptidase (reprolysin type) with thrombospondin type 1 motif, 9 [Source:MGI Symbol;Acc:MGI:1916320]	TRUE	TRUE	TRUE	upreg	TRUE
ENSMUSG00000048636	A730049H05Rik	RIKEN cDNA A730049H05 gene [Source:MGI Symbol;Acc:MGI:1921766]	TRUE	FALSE	TRUE	upreg	TRUE
ENSMUSG00000035158	Mitf	melanogenesis associated transcription factor [Source:MGI Symbol;Acc:MGI:104554]	TRUE	FALSE	TRUE	upreg	TRUE
ENSMUSG00000035357	Pdzrn3	PDZ domain containing RING finger 3 [Source:MGI Symbol;Acc:MGI:1933157]	FALSE	TRUE	TRUE	upreg	TRUE
ENSMUSG00000049112	Oxtr	oxytocin receptor [Source:MGI Symbol;Acc:MGI:109147]	FALSE	TRUE	TRUE	upreg	TRUE
ENSMUSG00000060477	Irak2	interleukin-1 receptor-associated kinase 2 [Source:MGI Symbol;Acc:MGI:2429603]	FALSE	FALSE	TRUE	upreg	TRUE
ENSMUSG00000009394	Syn2	synapsin II [Source:MGI Symbol;Acc:MGI:103020]	TRUE	FALSE	TRUE	upreg	TRUE
ENSMUSG00000000440	Pparg	peroxisome proliferator activated receptor gamma [Source:MGI Symbol;Acc:MGI:97747]	FALSE	FALSE	TRUE	upreg	TRUE
ENSMUSG00000051331	Cacna1c	calcium channel, voltage-dependent, L type, alpha 1C subunit [Source:MGI Symbol;Acc:MGI:103013]	TRUE	FALSE	TRUE	upreg	TRUE
ENSMUSG00000030170	Wnt5b	wingless-type MMTV integration site family, member 5B [Source:MGI Symbol;Acc:MGI:98959]	TRUE	TRUE	TRUE	upreg	TRUE
ENSMUSG00000079343	C1s2	complement component 1, s subcomponent 2 [Source:MGI Symbol;Acc:MGI:3644269]	FALSE	FALSE	TRUE	upreg	TRUE
ENSMUSG00000030352	Tspan9	tetraspanin 9 [Source:MGI Symbol;Acc:MGI:1924558]	TRUE	FALSE	TRUE	upreg	TRUE
ENSMUSG00000030199	Etv6	ets variant 6 [Source:MGI Symbol;Acc:MGI:109336]	TRUE	TRUE	TRUE	upreg	TRUE
ENSMUSG00000030208	Emp1	epithelial membrane protein 1 [Source:MGI Symbol;Acc:MGI:107941]	TRUE	TRUE	TRUE	upreg	TRUE
ENSMUSG00000030282	Cmas	cytidine monophospho-N-acetylneuraminic acid synthetase [Source:MGI Symbol;Acc:MGI:1337124]	FALSE	FALSE	TRUE	upreg	TRUE
ENSMUSG00000030256	Bhlhe41	basic helix-loop-helix family, member e41 [Source:MGI Symbol;Acc:MGI:1930704]	TRUE	FALSE	TRUE	upreg	TRUE
ENSMUSG00000030306	Tmtc1	transmembrane and tetratricopeptide repeat containing 1 [Source:MGI Symbol;Acc:MGI:3039590]	TRUE	FALSE	TRUE	upreg	TRUE
ENSMUSG00000074364	Ehd2	EH-domain containing 2 [Source:MGI Symbol;Acc:MGI:2154274]	FALSE	FALSE	TRUE	upreg	TRUE
ENSMUSG00000004056	Akt2	thymoma viral proto-oncogene 2 [Source:MGI Symbol;Acc:MGI:104874]	TRUE	FALSE	TRUE	upreg	TRUE
ENSMUSG00000054808	Actn4	actinin alpha 4 [Source:MGI Symbol;Acc:MGI:1890773]	TRUE	FALSE	TRUE	upreg	TRUE
ENSMUSG00000001794	Capns1	calpain, small subunit 1 [Source:MGI Symbol;Acc:MGI:88266]	FALSE	FALSE	TRUE	upreg	TRUE
ENSMUSG00000060402	Chst8	carbohydrate sulfotransferase 8 [Source:MGI Symbol;Acc:MGI:1916197]	FALSE	FALSE	TRUE	upreg	TRUE
ENSMUSG00000070469	Adamtsl3	ADAMTS-like 3 [Source:MGI Symbol;Acc:MGI:3028499]	TRUE	FALSE	TRUE	upreg	TRUE
ENSMUSG00000030616	Sytl2	synaptotagmin-like 2 [Source:MGI Symbol;Acc:MGI:1933366]	TRUE	TRUE	TRUE	upreg	TRUE
ENSMUSG00000030774	Pak1	p21 (RAC1) activated kinase 1 [Source:MGI Symbol;Acc:MGI:1339975]	FALSE	FALSE	TRUE	upreg	TRUE
ENSMUSG00000035314	Gdpd5	glycerophosphodiester phosphodiesterase domain containing 5 [Source:MGI Symbol;Acc:MGI:2686926]	FALSE	FALSE	TRUE	upreg	TRUE
ENSMUSG00000018909	Arrb1	arrestin, beta 1 [Source:MGI Symbol;Acc:MGI:99473]	FALSE	FALSE	TRUE	upreg	TRUE
ENSMUSG00000029461	Fam168a	family with sequence similarity 168, member A [Source:MGI Symbol;Acc:MGI:2442372]	TRUE	FALSE	TRUE	upreg	TRUE
ENSMUSG00000031028	Tub	tubby bipartite transcription factor [Source:MGI Symbol;Acc:MGI:2651573]	TRUE	FALSE	TRUE	upreg	TRUE
ENSMUSG00000030772	Dkk3	dickkopf WNT signaling pathway inhibitor 3 [Source:MGI Symbol;Acc:MGI:1354952]	TRUE	FALSE	TRUE	upreg	TRUE
ENSMUSG00000030847	Bag3	BCL2-associated athanogene 3 [Source:MGI Symbol;Acc:MGI:1352493]	TRUE	FALSE	TRUE	upreg	TRUE
ENSMUSG00000060260	Pwwp2b	PWWP domain containing 2B [Source:MGI Symbol;Acc:MGI:2142008]	FALSE	FALSE	TRUE	upreg	TRUE
ENSMUSG00000059108	Ifitm6	interferon induced transmembrane protein 6 [Source:MGI Symbol;Acc:MGI:2686976]	TRUE	FALSE	TRUE	upreg	TRUE
ENSMUSG00000000244	Tspan32	tetraspanin 32 [Source:MGI Symbol;Acc:MGI:1350360]	TRUE	FALSE	TRUE	upreg	TRUE
ENSMUSG00000037606	Osbpl5	oxysterol binding protein-like 5 [Source:MGI Symbol;Acc:MGI:1930265]	FALSE	FALSE	TRUE	upreg	TRUE
ENSMUSG00000037541	Shank2	SH3 and multiple ankyrin repeat domains 2 [Source:MGI Symbol;Acc:MGI:2671987]	FALSE	TRUE	TRUE	upreg	TRUE
ENSMUSG00000038319	Kcnh2	potassium voltage-gated channel, subfamily H (eag-related), member 2 [Source:MGI Symbol;Acc:MGI:1341722]	FALSE	FALSE	TRUE	upreg	TRUE
ENSMUSG00000028944	Prkag2	protein kinase, AMP-activated, gamma 2 non-catalytic subunit [Source:MGI Symbol;Acc:MGI:1336153]	TRUE	FALSE	TRUE	upreg	TRUE
ENSMUSG00000037379	Spon2	spondin 2, extracellular matrix protein [Source:MGI Symbol;Acc:MGI:1923724]	TRUE	FALSE	TRUE	upreg	TRUE
ENSMUSG00000029095	Ablim2	actin-binding LIM protein 2 [Source:MGI Symbol;Acc:MGI:2385758]	FALSE	FALSE	TRUE	upreg	TRUE
ENSMUSG00000039782	Cpeb2	cytoplasmic polyadenylation element binding protein 2 [Source:MGI Symbol;Acc:MGI:2442640]	TRUE	FALSE	TRUE	upreg	TRUE
ENSMUSG00000046985	Tapt1	transmembrane anterior posterior transformation 1 [Source:MGI Symbol;Acc:MGI:2683537]	TRUE	FALSE	TRUE	upreg	TRUE
ENSMUSG00000029167	Ppargc1a	peroxisome proliferative activated receptor, gamma, coactivator 1 alpha [Source:MGI Symbol;Acc:MGI:1342774]	TRUE	TRUE	TRUE	upreg	TRUE
ENSMUSG00000037736	Limch1	LIM and calponin homology domains 1 [Source:MGI Symbol;Acc:MGI:1924819]	TRUE	FALSE	TRUE	upreg	TRUE
ENSMUSG00000029217	Tec	tec protein tyrosine kinase [Source:MGI Symbol;Acc:MGI:98662]	TRUE	FALSE	TRUE	upreg	TRUE
ENSMUSG00000049907	Rasl11b	RAS-like, family 11, member B [Source:MGI Symbol;Acc:MGI:1916189]	FALSE	FALSE	TRUE	upreg	TRUE
ENSMUSG00000005672	Kit	KIT proto-oncogene receptor tyrosine kinase [Source:MGI Symbol;Acc:MGI:96677]	TRUE	TRUE	TRUE	upreg	TRUE
ENSMUSG00000059325	Hopx	HOP homeobox [Source:MGI Symbol;Acc:MGI:1916782]	TRUE	FALSE	TRUE	upreg	TRUE
ENSMUSG00000029381	Shroom3	shroom family member 3 [Source:MGI Symbol;Acc:MGI:1351655]	TRUE	FALSE	TRUE	upreg	TRUE
ENSMUSG00000034663	Bmp2k	BMP2 inducible kinase [Source:MGI Symbol;Acc:MGI:2155456]	TRUE	FALSE	TRUE	upreg	TRUE
ENSMUSG00000046709	Mapk10	mitogen-activated protein kinase 10 [Source:MGI Symbol;Acc:MGI:1346863]	TRUE	FALSE	TRUE	upreg	TRUE
ENSMUSG00000029270	Fam69a	divergent protein kinase domain 1A [Source:MGI Symbol;Acc:MGI:1914516]	TRUE	FALSE	TRUE	upreg	TRUE
ENSMUSG00000070576	Mn1	meningioma 1 [Source:MGI Symbol;Acc:MGI:1261813]	FALSE	FALSE	TRUE	upreg	TRUE
ENSMUSG00000029406	Pitpnm2	phosphatidylinositol transfer protein, membrane-associated 2 [Source:MGI Symbol;Acc:MGI:1336192]	TRUE	FALSE	TRUE	upreg	TRUE
ENSMUSG00000008348	Ubc	ubiquitin C [Source:MGI Symbol;Acc:MGI:98889]	TRUE	FALSE	TRUE	upreg	TRUE
ENSMUSG00000029673	Auts2	autism susceptibility candidate 2 [Source:MGI Symbol;Acc:MGI:1919847]	TRUE	TRUE	TRUE	upreg	TRUE
ENSMUSG00000029705	Cux1	cut-like homeobox 1 [Source:MGI Symbol;Acc:MGI:88568]	TRUE	TRUE	TRUE	upreg	TRUE
ENSMUSG00000029641	Rasl11a	RAS-like, family 11, member A [Source:MGI Symbol;Acc:MGI:1916145]	FALSE	FALSE	TRUE	upreg	TRUE
ENSMUSG00000025921	Rdh10	retinol dehydrogenase 10 (all-trans) [Source:MGI Symbol;Acc:MGI:1924238]	TRUE	FALSE	TRUE	upreg	TRUE
ENSMUSG00000067780	Pi15	peptidase inhibitor 15 [Source:MGI Symbol;Acc:MGI:1934659]	TRUE	FALSE	TRUE	upreg	TRUE
ENSMUSG00000025931	Paqr8	progestin and adipoQ receptor family member VIII [Source:MGI Symbol;Acc:MGI:1921479]	TRUE	FALSE	TRUE	upreg	TRUE
ENSMUSG00000026131	Dst	dystonin [Source:MGI Symbol;Acc:MGI:104627]	TRUE	TRUE	TRUE	upreg	TRUE
ENSMUSG00000026110	Mgat4a	mannoside acetylglucosaminyltransferase 4, isoenzyme A [Source:MGI Symbol;Acc:MGI:2662992]	TRUE	FALSE	TRUE	upreg	TRUE
ENSMUSG00000026072	Il1r1	interleukin 1 receptor, type I [Source:MGI Symbol;Acc:MGI:96545]	FALSE	FALSE	TRUE	upreg	TRUE
ENSMUSG00000026109	Tmeff2	transmembrane protein with EGF-like and two follistatin-like domains 2 [Source:MGI Symbol;Acc:MGI:1861735]	FALSE	TRUE	TRUE	upreg	TRUE
ENSMUSG00000041439	Mfsd6	major facilitator superfamily domain containing 6 [Source:MGI Symbol;Acc:MGI:1922925]	FALSE	TRUE	TRUE	upreg	TRUE
ENSMUSG00000052331	Ankrd44	ankyrin repeat domain 44 [Source:MGI Symbol;Acc:MGI:3045243]	TRUE	FALSE	TRUE	upreg	TRUE
ENSMUSG00000051344	Plekhm3	pleckstrin homology domain containing, family M, member 3 [Source:MGI Symbol;Acc:MGI:2443627]	TRUE	FALSE	TRUE	upreg	TRUE
ENSMUSG00000039372	March4	membrane associated ring-CH-type finger 4 [Source:MGI Symbol;Acc:MGI:2683550]	FALSE	FALSE	TRUE	upreg	TRUE
ENSMUSG00000055322	Tns1	tensin 1 [Source:MGI Symbol;Acc:MGI:104552]	TRUE	TRUE	TRUE	upreg	TRUE
ENSMUSG00000006576	Slc4a3	solute carrier family 4 (anion exchanger), member 3 [Source:MGI Symbol;Acc:MGI:109350]	TRUE	TRUE	TRUE	upreg	TRUE
ENSMUSG00000073643	Wdfy1	WD repeat and FYVE domain containing 1 [Source:MGI Symbol;Acc:MGI:1916618]	FALSE	FALSE	TRUE	upreg	TRUE
ENSMUSG00000044337	Ackr3	atypical chemokine receptor 3 [Source:MGI Symbol;Acc:MGI:109562]	TRUE	FALSE	TRUE	upreg	TRUE
ENSMUSG00000026335	Pam	peptidylglycine alpha-amidating monooxygenase [Source:MGI Symbol;Acc:MGI:97475]	TRUE	FALSE	TRUE	upreg	TRUE
ENSMUSG00000047496	Rnf152	ring finger protein 152 [Source:MGI Symbol;Acc:MGI:2443787]	FALSE	TRUE	TRUE	upreg	TRUE
ENSMUSG00000026385	Dbi	diazepam binding inhibitor [Source:MGI Symbol;Acc:MGI:94865]	TRUE	FALSE	TRUE	upreg	TRUE
ENSMUSG00000003721	Insig2	insulin induced gene 2 [Source:MGI Symbol;Acc:MGI:1920249]	TRUE	TRUE	TRUE	upreg	TRUE
ENSMUSG00000053024	Cntn2	contactin 2 [Source:MGI Symbol;Acc:MGI:104518]	TRUE	FALSE	TRUE	upreg	TRUE
ENSMUSG00000026442	Nfasc	neurofascin [Source:MGI Symbol;Acc:MGI:104753]	FALSE	TRUE	TRUE	upreg	TRUE
ENSMUSG00000026443	Lrrn2	leucine rich repeat protein 2, neuronal [Source:MGI Symbol;Acc:MGI:106037]	TRUE	FALSE	TRUE	upreg	TRUE
ENSMUSG00000041757	Plekha6	pleckstrin homology domain containing, family A member 6 [Source:MGI Symbol;Acc:MGI:2388662]	FALSE	FALSE	TRUE	upreg	TRUE
ENSMUSG00000026463	Atp2b4	ATPase, Ca++ transporting, plasma membrane 4 [Source:MGI Symbol;Acc:MGI:88111]	FALSE	FALSE	TRUE	upreg	TRUE
ENSMUSG00000041577	Prelp	proline arginine-rich end leucine-rich repeat [Source:MGI Symbol;Acc:MGI:2151110]	TRUE	FALSE	TRUE	upreg	TRUE
ENSMUSG00000020423	Btg2	BTG anti-proliferation factor 2 [Source:MGI Symbol;Acc:MGI:108384]	TRUE	FALSE	TRUE	upreg	TRUE
ENSMUSG00000048096	Lmod1	leiomodin 1 (smooth muscle) [Source:MGI Symbol;Acc:MGI:2135671]	FALSE	FALSE	TRUE	upreg	TRUE
ENSMUSG00000054412	Gm4793	predicted gene 4793 [Source:MGI Symbol;Acc:MGI:3646955]	TRUE	FALSE	TRUE	upreg	TRUE
ENSMUSG00000026421	Csrp1	cysteine and glycine-rich protein 1 [Source:MGI Symbol;Acc:MGI:88549]	TRUE	FALSE	TRUE	upreg	TRUE
ENSMUSG00000066842	Hmcn1	hemicentin 1 [Source:MGI Symbol;Acc:MGI:2685047]	FALSE	TRUE	TRUE	upreg	TRUE
ENSMUSG00000042751	Nmnat2	nicotinamide nucleotide adenylyltransferase 2 [Source:MGI Symbol;Acc:MGI:2444155]	TRUE	FALSE	TRUE	upreg	TRUE
ENSMUSG00000026479	Lamc2	laminin, gamma 2 [Source:MGI Symbol;Acc:MGI:99913]	TRUE	FALSE	TRUE	upreg	TRUE
ENSMUSG00000004031	Brinp2	bone morphogenic protein/retinoic acid inducible neural-specific 2 [Source:MGI Symbol;Acc:MGI:2443333]	FALSE	TRUE	TRUE	upreg	TRUE
ENSMUSG00000015829	Tnr	tenascin R [Source:MGI Symbol;Acc:MGI:99516]	TRUE	FALSE	TRUE	upreg	TRUE
ENSMUSG00000026701	Prdx6	peroxiredoxin 6 [Source:MGI Symbol;Acc:MGI:894320]	TRUE	FALSE	TRUE	upreg	TRUE
ENSMUSG00000026586	Prrx1	paired related homeobox 1 [Source:MGI Symbol;Acc:MGI:97712]	FALSE	FALSE	TRUE	upreg	TRUE
ENSMUSG00000040612	Ildr2	immunoglobulin-like domain containing receptor 2 [Source:MGI Symbol;Acc:MGI:1196370]	TRUE	FALSE	TRUE	upreg	TRUE
ENSMUSG00000052534	Pbx1	pre B cell leukemia homeobox 1 [Source:MGI Symbol;Acc:MGI:97495]	TRUE	TRUE	TRUE	upreg	TRUE
ENSMUSG00000038473	Nos1ap	nitric oxide synthase 1 (neuronal) adaptor protein [Source:MGI Symbol;Acc:MGI:1917979]	TRUE	FALSE	TRUE	upreg	TRUE
ENSMUSG00000038463	Olfml2b	olfactomedin-like 2B [Source:MGI Symbol;Acc:MGI:2443310]	TRUE	TRUE	TRUE	upreg	TRUE
ENSMUSG00000026494	Kif26b	kinesin family member 26B [Source:MGI Symbol;Acc:MGI:2447076]	FALSE	FALSE	TRUE	upreg	TRUE
ENSMUSG00000039239	Tgfb2	transforming growth factor, beta 2 [Source:MGI Symbol;Acc:MGI:98726]	TRUE	FALSE	TRUE	upreg	TRUE
ENSMUSG00000024892	Pcx	pyruvate carboxylase [Source:MGI Symbol;Acc:MGI:97520]	TRUE	FALSE	TRUE	upreg	TRUE
ENSMUSG00000045045	Lrfn4	leucine rich repeat and fibronectin type III domain containing 4 [Source:MGI Symbol;Acc:MGI:2385612]	FALSE	FALSE	TRUE	upreg	TRUE
ENSMUSG00000033768	Nrxn2	neurexin II [Source:MGI Symbol;Acc:MGI:1096362]	FALSE	TRUE	TRUE	upreg	TRUE
ENSMUSG00000010095	Slc3a2	solute carrier family 3 (activators of dibasic and neutral amino acid transport), member 2 [Source:MGI Symbol;Acc:MGI:96955]	TRUE	FALSE	TRUE	upreg	TRUE
ENSMUSG00000069833	Ahnak	AHNAK nucleoprotein (desmoyokin) [Source:MGI Symbol;Acc:MGI:1316648]	TRUE	FALSE	TRUE	upreg	TRUE
ENSMUSG00000024664	Fads3	fatty acid desaturase 3 [Source:MGI Symbol;Acc:MGI:1928740]	TRUE	FALSE	TRUE	upreg	TRUE
ENSMUSG00000039126	Prune2	prune homolog 2 [Source:MGI Symbol;Acc:MGI:1925004]	FALSE	FALSE	TRUE	upreg	TRUE
ENSMUSG00000024659	Anxa1	annexin A1 [Source:MGI Symbol;Acc:MGI:96819]	TRUE	TRUE	TRUE	upreg	TRUE
ENSMUSG00000071604	Fam189a2	family with sequence similarity 189, member A2 [Source:MGI Symbol;Acc:MGI:2685813]	TRUE	FALSE	TRUE	upreg	TRUE
ENSMUSG00000052942	Glis3	GLIS family zinc finger 3 [Source:MGI Symbol;Acc:MGI:2444289]	TRUE	FALSE	TRUE	upreg	TRUE
ENSMUSG00000024899	Papss2	3'-phosphoadenosine 5'-phosphosulfate synthase 2 [Source:MGI Symbol;Acc:MGI:1330223]	FALSE	FALSE	TRUE	upreg	TRUE
ENSMUSG00000024778	Fas	Fas (TNF receptor superfamily member 6) [Source:MGI Symbol;Acc:MGI:95484]	FALSE	FALSE	TRUE	upreg	TRUE
ENSMUSG00000067279	Ppp1r3c	protein phosphatase 1, regulatory subunit 3C [Source:MGI Symbol;Acc:MGI:1858229]	TRUE	FALSE	TRUE	upreg	TRUE
ENSMUSG00000048612	Myof	myoferlin [Source:MGI Symbol;Acc:MGI:1919192]	FALSE	FALSE	TRUE	upreg	TRUE
ENSMUSG00000024998	Plce1	phospholipase C, epsilon 1 [Source:MGI Symbol;Acc:MGI:1921305]	TRUE	TRUE	TRUE	upreg	TRUE
ENSMUSG00000025006	Sorbs1	sorbin and SH3 domain containing 1 [Source:MGI Symbol;Acc:MGI:700014]	TRUE	FALSE	TRUE	upreg	TRUE
ENSMUSG00000025185	Loxl4	lysyl oxidase-like 4 [Source:MGI Symbol;Acc:MGI:1914823]	FALSE	FALSE	TRUE	upreg	TRUE
ENSMUSG00000053617	Sh3pxd2a	SH3 and PX domains 2A [Source:MGI Symbol;Acc:MGI:1298393]	TRUE	FALSE	TRUE	upreg	TRUE
ENSMUSG00000043531	Sorcs1	sortilin-related VPS10 domain containing receptor 1 [Source:MGI Symbol;Acc:MGI:1929666]	TRUE	TRUE	TRUE	upreg	TRUE
ENSMUSG00000025085	Ablim1	actin-binding LIM protein 1 [Source:MGI Symbol;Acc:MGI:1194500]	TRUE	TRUE	TRUE	upreg	TRUE
ENSMUSG00000039057	Myo16	myosin XVI [Source:MGI Symbol;Acc:MGI:2685951]	TRUE	TRUE	TRUE	upreg	TRUE
ENSMUSG00000031596	Slc7a2	solute carrier family 7 (cationic amino acid transporter, y+ system), member 2 [Source:MGI Symbol;Acc:MGI:99828]	TRUE	FALSE	TRUE	upreg	TRUE
ENSMUSG00000070047	Fat1	FAT atypical cadherin 1 [Source:MGI Symbol;Acc:MGI:109168]	TRUE	TRUE	TRUE	upreg	TRUE
ENSMUSG00000031626	Sorbs2	sorbin and SH3 domain containing 2 [Source:MGI Symbol;Acc:MGI:1924574]	TRUE	FALSE	TRUE	upreg	TRUE
ENSMUSG00000031647	Mfap3l	microfibrillar-associated protein 3-like [Source:MGI Symbol;Acc:MGI:1918556]	FALSE	FALSE	TRUE	upreg	TRUE
ENSMUSG00000036469	March1	membrane associated ring-CH-type finger 1 [Source:MGI Symbol;Acc:MGI:1920175]	TRUE	FALSE	TRUE	upreg	TRUE
ENSMUSG00000015568	Lpl	lipoprotein lipase [Source:MGI Symbol;Acc:MGI:96820]	FALSE	TRUE	TRUE	upreg	TRUE
ENSMUSG00000031618	Nr3c2	nuclear receptor subfamily 3, group C, member 2 [Source:MGI Symbol;Acc:MGI:99459]	TRUE	FALSE	TRUE	upreg	TRUE
ENSMUSG00000042353	Frem3	Fras1 related extracellular matrix protein 3 [Source:MGI Symbol;Acc:MGI:2685641]	FALSE	FALSE	TRUE	upreg	TRUE
ENSMUSG00000031748	Gnao1	guanine nucleotide binding protein, alpha O [Source:MGI Symbol;Acc:MGI:95775]	TRUE	FALSE	TRUE	upreg	TRUE
ENSMUSG00000034361	Cpne2	copine II [Source:MGI Symbol;Acc:MGI:2387578]	TRUE	FALSE	TRUE	upreg	TRUE
ENSMUSG00000041308	Sntb2	syntrophin, basic 2 [Source:MGI Symbol;Acc:MGI:101771]	TRUE	FALSE	TRUE	upreg	TRUE
ENSMUSG00000055435	Maf	avian musculoaponeurotic fibrosarcoma oncogene homolog [Source:MGI Symbol;Acc:MGI:96909]	TRUE	TRUE	TRUE	upreg	TRUE
ENSMUSG00000031827	Cotl1	coactosin-like 1 (Dictyostelium) [Source:MGI Symbol;Acc:MGI:1919292]	TRUE	FALSE	TRUE	upreg	TRUE
ENSMUSG00000043687	1190005I06Rik	RIKEN cDNA 1190005I06 gene [Source:MGI Symbol;Acc:MGI:1916168]	TRUE	FALSE	TRUE	upreg	TRUE
ENSMUSG00000039960	Rhou	ras homolog family member U [Source:MGI Symbol;Acc:MGI:1916831]	FALSE	FALSE	TRUE	upreg	TRUE
ENSMUSG00000031983	2310022B05Rik	RIKEN cDNA 2310022B05 gene [Source:MGI Symbol;Acc:MGI:1916801]	FALSE	FALSE	TRUE	upreg	TRUE
ENSMUSG00000021750	Fam107a	family with sequence similarity 107, member A [Source:MGI Symbol;Acc:MGI:3041256]	TRUE	FALSE	TRUE	upreg	TRUE
ENSMUSG00000017491	Rarb	retinoic acid receptor, beta [Source:MGI Symbol;Acc:MGI:97857]	TRUE	TRUE	TRUE	upreg	TRUE
ENSMUSG00000021884	Hacl1	2-hydroxyacyl-CoA lyase 1 [Source:MGI Symbol;Acc:MGI:1929657]	TRUE	FALSE	TRUE	upreg	TRUE
ENSMUSG00000041445	Mmrn2	multimerin 2 [Source:MGI Symbol;Acc:MGI:2385618]	FALSE	FALSE	TRUE	upreg	TRUE
ENSMUSG00000021796	Bmpr1a	bone morphogenetic protein receptor, type 1A [Source:MGI Symbol;Acc:MGI:1338938]	FALSE	FALSE	TRUE	upreg	TRUE
ENSMUSG00000021798	Ldb3	LIM domain binding 3 [Source:MGI Symbol;Acc:MGI:1344412]	FALSE	FALSE	TRUE	upreg	TRUE
ENSMUSG00000021872	Rnase10	ribonuclease, RNase A family, 10 (non-active) [Source:MGI Symbol;Acc:MGI:1922269]	FALSE	FALSE	TRUE	upreg	TRUE
ENSMUSG00000035896	Rnase1	ribonuclease, RNase A family, 1 (pancreatic) [Source:MGI Symbol;Acc:MGI:97919]	TRUE	FALSE	TRUE	upreg	TRUE
ENSMUSG00000021939	Ctsb	cathepsin B [Source:MGI Symbol;Acc:MGI:88561]	FALSE	FALSE	TRUE	upreg	TRUE
ENSMUSG00000044447	Dock5	dedicator of cytokinesis 5 [Source:MGI Symbol;Acc:MGI:2652871]	FALSE	FALSE	TRUE	upreg	TRUE
ENSMUSG00000022094	Slc39a14	solute carrier family 39 (zinc transporter), member 14 [Source:MGI Symbol;Acc:MGI:2384851]	FALSE	FALSE	TRUE	upreg	TRUE
ENSMUSG00000022099	Dmtn	dematin actin binding protein [Source:MGI Symbol;Acc:MGI:99670]	FALSE	FALSE	TRUE	upreg	TRUE
ENSMUSG00000022108	Itm2b	integral membrane protein 2B [Source:MGI Symbol;Acc:MGI:1309517]	FALSE	FALSE	TRUE	upreg	TRUE
ENSMUSG00000068015	Lrch1	leucine-rich repeats and calponin homology (CH) domain containing 1 [Source:MGI Symbol;Acc:MGI:2443390]	TRUE	FALSE	TRUE	upreg	TRUE
ENSMUSG00000058997	Vwa8	von Willebrand factor A domain containing 8 [Source:MGI Symbol;Acc:MGI:1919008]	TRUE	TRUE	TRUE	upreg	TRUE
ENSMUSG00000023092	Fhl1	four and a half LIM domains 1 [Source:MGI Symbol;Acc:MGI:1298387]	TRUE	FALSE	TRUE	upreg	TRUE
ENSMUSG00000019558	Slc6a8	solute carrier family 6 (neurotransmitter transporter, creatine), member 8 [Source:MGI Symbol;Acc:MGI:2147834]	FALSE	FALSE	TRUE	upreg	TRUE
ENSMUSG00000054667	Irs4	insulin receptor substrate 4 [Source:MGI Symbol;Acc:MGI:1338009]	FALSE	FALSE	TRUE	upreg	TRUE
ENSMUSG00000031373	Car5b	carbonic anhydrase 5b, mitochondrial [Source:MGI Symbol;Acc:MGI:1926249]	FALSE	FALSE	TRUE	upreg	TRUE
ENSMUSG00000019820	Utrn	utrophin [Source:MGI Symbol;Acc:MGI:104631]	TRUE	TRUE	TRUE	upreg	TRUE
ENSMUSG00000039910	Cited2	Cbp/p300-interacting transactivator, with Glu/Asp-rich carboxy-terminal domain, 2 [Source:MGI Symbol;Acc:MGI:1306784]	TRUE	FALSE	TRUE	upreg	TRUE
ENSMUSG00000071369	Map3k5	mitogen-activated protein kinase kinase kinase 5 [Source:MGI Symbol;Acc:MGI:1346876]	FALSE	FALSE	TRUE	upreg	TRUE
ENSMUSG00000019970	Sgk1	serum/glucocorticoid regulated kinase 1 [Source:MGI Symbol;Acc:MGI:1340062]	FALSE	TRUE	TRUE	upreg	TRUE
ENSMUSG00000075225	Ccdc162	coiled-coil domain containing 162 [Source:MGI Symbol;Acc:MGI:1923223]	FALSE	FALSE	TRUE	upreg	TRUE
ENSMUSG00000071324	Armc2	armadillo repeat containing 2 [Source:MGI Symbol;Acc:MGI:1916449]	TRUE	FALSE	TRUE	upreg	TRUE
ENSMUSG00000037012	Hk1	hexokinase 1 [Source:MGI Symbol;Acc:MGI:96103]	TRUE	TRUE	TRUE	upreg	TRUE
ENSMUSG00000060843	Ctnna3	catenin (cadherin associated protein), alpha 3 [Source:MGI Symbol;Acc:MGI:2661445]	FALSE	FALSE	TRUE	upreg	TRUE
ENSMUSG00000037747	Phyhipl	phytanoyl-CoA hydroxylase interacting protein-like [Source:MGI Symbol;Acc:MGI:1918161]	TRUE	FALSE	TRUE	upreg	TRUE
ENSMUSG00000033427	Upb1	ureidopropionase, beta [Source:MGI Symbol;Acc:MGI:2143535]	TRUE	TRUE	TRUE	upreg	TRUE
ENSMUSG00000006342	Susd2	sushi domain containing 2 [Source:MGI Symbol;Acc:MGI:1918983]	FALSE	FALSE	TRUE	upreg	TRUE
ENSMUSG00000009092	Derl3	Der1-like domain family, member 3 [Source:MGI Symbol;Acc:MGI:1917627]	FALSE	FALSE	TRUE	upreg	TRUE
ENSMUSG00000035863	Palm	paralemmin [Source:MGI Symbol;Acc:MGI:1261814]	FALSE	FALSE	TRUE	upreg	TRUE
ENSMUSG00000015312	Gadd45b	growth arrest and DNA-damage-inducible 45 beta [Source:MGI Symbol;Acc:MGI:107776]	TRUE	FALSE	TRUE	upreg	TRUE
ENSMUSG00000020263	Appl2	adaptor protein, phosphotyrosine interaction, PH domain and leucine zipper containing 2 [Source:MGI Symbol;Acc:MGI:2384914]	TRUE	FALSE	TRUE	upreg	TRUE
ENSMUSG00000020053	Igf1	insulin-like growth factor 1 [Source:MGI Symbol;Acc:MGI:96432]	FALSE	FALSE	TRUE	upreg	TRUE
ENSMUSG00000020183	Cpm	carboxypeptidase M [Source:MGI Symbol;Acc:MGI:1917824]	FALSE	FALSE	TRUE	upreg	TRUE
ENSMUSG00000020218	Wif1	Wnt inhibitory factor 1 [Source:MGI Symbol;Acc:MGI:1344332]	TRUE	FALSE	TRUE	upreg	TRUE
ENSMUSG00000020121	Srgap1	SLIT-ROBO Rho GTPase activating protein 1 [Source:MGI Symbol;Acc:MGI:2152936]	TRUE	TRUE	TRUE	upreg	TRUE
ENSMUSG00000034613	Ppm1h	protein phosphatase 1H (PP2C domain containing) [Source:MGI Symbol;Acc:MGI:2442087]	TRUE	FALSE	TRUE	upreg	TRUE
ENSMUSG00000055737	Ghr	growth hormone receptor [Source:MGI Symbol;Acc:MGI:95708]	FALSE	TRUE	TRUE	upreg	TRUE
ENSMUSG00000022150	Dab2	disabled 2, mitogen-responsive phosphoprotein [Source:MGI Symbol;Acc:MGI:109175]	FALSE	FALSE	TRUE	upreg	TRUE
ENSMUSG00000022270	Fam134b	reticulophagy regulator 1 [Source:MGI Symbol;Acc:MGI:1913520]	TRUE	FALSE	TRUE	upreg	TRUE
ENSMUSG00000039168	Dap	death-associated protein [Source:MGI Symbol;Acc:MGI:1918190]	TRUE	FALSE	TRUE	upreg	TRUE
ENSMUSG00000022261	Sdc2	syndecan 2 [Source:MGI Symbol;Acc:MGI:1349165]	FALSE	FALSE	TRUE	upreg	TRUE
ENSMUSG00000022324	Matn2	matrilin 2 [Source:MGI Symbol;Acc:MGI:109613]	FALSE	TRUE	TRUE	upreg	TRUE
ENSMUSG00000061731	Ext1	exostosin glycosyltransferase 1 [Source:MGI Symbol;Acc:MGI:894663]	TRUE	TRUE	TRUE	upreg	TRUE
ENSMUSG00000005125	Ndrg1	N-myc downstream regulated gene 1 [Source:MGI Symbol;Acc:MGI:1341799]	TRUE	TRUE	TRUE	upreg	TRUE
ENSMUSG00000044361	BC024139	cDNA sequence BC024139 [Source:MGI Symbol;Acc:MGI:2442591]	FALSE	FALSE	TRUE	upreg	TRUE
ENSMUSG00000022565	Plec	plectin [Source:MGI Symbol;Acc:MGI:1277961]	FALSE	FALSE	TRUE	upreg	TRUE
ENSMUSG00000044986	Tst	thiosulfate sulfurtransferase, mitochondrial [Source:MGI Symbol;Acc:MGI:98852]	FALSE	FALSE	TRUE	upreg	TRUE
ENSMUSG00000033039	Micall1	microtubule associated monooxygenase, calponin and LIM domain containing -like 1 [Source:MGI Symbol;Acc:MGI:105870]	TRUE	FALSE	TRUE	upreg	TRUE
ENSMUSG00000035828	Pim3	proviral integration site 3 [Source:MGI Symbol;Acc:MGI:1355297]	FALSE	FALSE	TRUE	upreg	TRUE
ENSMUSG00000055022	Cntn1	contactin 1 [Source:MGI Symbol;Acc:MGI:105980]	TRUE	FALSE	TRUE	upreg	TRUE
ENSMUSG00000039114	Nrn1	neuritin 1 [Source:MGI Symbol;Acc:MGI:1915654]	FALSE	FALSE	TRUE	upreg	TRUE
ENSMUSG00000021365	Nedd9	neural precursor cell expressed, developmentally down-regulated gene 9 [Source:MGI Symbol;Acc:MGI:97302]	TRUE	FALSE	TRUE	upreg	TRUE
ENSMUSG00000038152	5033430I15Rik	RIKEN cDNA 5033430I15 gene [Source:MGI Symbol;Acc:MGI:1923250]	FALSE	FALSE	TRUE	upreg	TRUE
ENSMUSG00000021379	Id4	inhibitor of DNA binding 4 [Source:MGI Symbol;Acc:MGI:99414]	TRUE	FALSE	TRUE	upreg	TRUE
ENSMUSG00000037989	Wnk2	WNK lysine deficient protein kinase 2 [Source:MGI Symbol;Acc:MGI:1922857]	TRUE	TRUE	TRUE	upreg	TRUE
ENSMUSG00000091383	Hist1h2al	H2A histone family, pseudogene 2 [Source:MGI Symbol;Acc:MGI:3646032]	FALSE	FALSE	TRUE	upreg	TRUE
ENSMUSG00000021451	Sema4d	sema domain, immunoglobulin domain (Ig), transmembrane domain (TM) and short cytoplasmic domain, (semaphorin) 4D [Source:MGI Symbol;Acc:MGI:109244]	FALSE	FALSE	TRUE	upreg	TRUE
ENSMUSG00000021453	Gadd45g	growth arrest and DNA-damage-inducible 45 gamma [Source:MGI Symbol;Acc:MGI:1346325]	TRUE	FALSE	TRUE	upreg	TRUE
ENSMUSG00000074794	Arrdc3	arrestin domain containing 3 [Source:MGI Symbol;Acc:MGI:2145242]	FALSE	FALSE	TRUE	upreg	TRUE
ENSMUSG00000003992	Ssbp2	single-stranded DNA binding protein 2 [Source:MGI Symbol;Acc:MGI:1914220]	TRUE	FALSE	TRUE	upreg	TRUE
ENSMUSG00000047419	Cmya5	cardiomyopathy associated 5 [Source:MGI Symbol;Acc:MGI:1923719]	TRUE	FALSE	TRUE	upreg	TRUE
ENSMUSG00000045312	Lhfpl2	lipoma HMGIC fusion partner-like 2 [Source:MGI Symbol;Acc:MGI:2145236]	TRUE	FALSE	TRUE	upreg	TRUE
ENSMUSG00000021662	Arhgef28	Rho guanine nucleotide exchange factor (GEF) 28 [Source:MGI Symbol;Acc:MGI:1346016]	FALSE	TRUE	TRUE	upreg	TRUE
ENSMUSG00000052727	Map1b	microtubule-associated protein 1B [Source:MGI Symbol;Acc:MGI:1306778]	FALSE	TRUE	TRUE	upreg	TRUE
ENSMUSG00000021699	Pde4d	phosphodiesterase 4D, cAMP specific [Source:MGI Symbol;Acc:MGI:99555]	TRUE	TRUE	TRUE	upreg	TRUE
ENSMUSG00000015533	Itga2	integrin alpha 2 [Source:MGI Symbol;Acc:MGI:96600]	TRUE	FALSE	TRUE	upreg	TRUE
ENSMUSG00000023088	Abcc1	ATP-binding cassette, sub-family C (CFTR/MRP), member 1 [Source:MGI Symbol;Acc:MGI:102676]	FALSE	FALSE	TRUE	upreg	TRUE
ENSMUSG00000022510	Trp63	transformation related protein 63 [Source:MGI Symbol;Acc:MGI:1330810]	FALSE	FALSE	TRUE	upreg	TRUE
ENSMUSG00000038094	Atp13a4	ATPase type 13A4 [Source:MGI Symbol;Acc:MGI:1924456]	TRUE	FALSE	TRUE	upreg	TRUE
ENSMUSG00000046546	Fam43a	family with sequence similarity 43, member A [Source:MGI Symbol;Acc:MGI:2676309]	TRUE	FALSE	TRUE	upreg	TRUE
ENSMUSG00000022770	Dlg1	discs large MAGUK scaffold protein 1 [Source:MGI Symbol;Acc:MGI:107231]	TRUE	FALSE	TRUE	upreg	TRUE
ENSMUSG00000035376	Hacd2	3-hydroxyacyl-CoA dehydratase 2 [Source:MGI Symbol;Acc:MGI:1918007]	FALSE	FALSE	TRUE	upreg	TRUE
ENSMUSG00000022790	Igsf11	immunoglobulin superfamily, member 11 [Source:MGI Symbol;Acc:MGI:2388477]	TRUE	TRUE	TRUE	upreg	TRUE
ENSMUSG00000022687	Boc	biregional cell adhesion molecule-related/down-regulated by oncogenes (Cdon) binding protein [Source:MGI Symbol;Acc:MGI:2151153]	TRUE	FALSE	TRUE	upreg	TRUE
ENSMUSG00000022665	Ccdc80	coiled-coil domain containing 80 [Source:MGI Symbol;Acc:MGI:1915146]	TRUE	FALSE	TRUE	upreg	TRUE
ENSMUSG00000022747	St3gal6	ST3 beta-galactoside alpha-2,3-sialyltransferase 6 [Source:MGI Symbol;Acc:MGI:1888707]	FALSE	TRUE	TRUE	upreg	TRUE
ENSMUSG00000022912	Pros1	protein S (alpha) [Source:MGI Symbol;Acc:MGI:1095733]	FALSE	TRUE	TRUE	upreg	TRUE
ENSMUSG00000064115	Cadm2	cell adhesion molecule 2 [Source:MGI Symbol;Acc:MGI:2442722]	TRUE	TRUE	TRUE	upreg	TRUE
ENSMUSG00000022860	Chodl	chondrolectin [Source:MGI Symbol;Acc:MGI:2179069]	FALSE	FALSE	TRUE	upreg	TRUE
ENSMUSG00000022892	App	amyloid beta (A4) precursor protein [Source:MGI Symbol;Acc:MGI:88059]	TRUE	FALSE	TRUE	upreg	TRUE
ENSMUSG00000022893	Adamts1	a disintegrin-like and metallopeptidase (reprolysin type) with thrombospondin type 1 motif, 1 [Source:MGI Symbol;Acc:MGI:109249]	TRUE	FALSE	TRUE	upreg	TRUE
ENSMUSG00000022935	Grik1	glutamate receptor, ionotropic, kainate 1 [Source:MGI Symbol;Acc:MGI:95814]	FALSE	TRUE	TRUE	upreg	TRUE
ENSMUSG00000039763	Dnajc28	DnaJ heat shock protein family (Hsp40) member C28 [Source:MGI Symbol;Acc:MGI:2181053]	FALSE	FALSE	TRUE	upreg	TRUE
ENSMUSG00000022957	Itsn1	intersectin 1 (SH3 domain protein 1A) [Source:MGI Symbol;Acc:MGI:1338069]	FALSE	TRUE	TRUE	upreg	TRUE
ENSMUSG00000090223	Pcp4	Purkinje cell protein 4 [Source:MGI Symbol;Acc:MGI:97509]	TRUE	TRUE	TRUE	upreg	TRUE
ENSMUSG00000062257	Opcml	opioid binding protein/cell adhesion molecule-like [Source:MGI Symbol;Acc:MGI:97397]	TRUE	TRUE	TRUE	upreg	TRUE
ENSMUSG00000049281	Scn3b	sodium channel, voltage-gated, type III, beta [Source:MGI Symbol;Acc:MGI:1918882]	FALSE	FALSE	TRUE	upreg	TRUE
ENSMUSG00000049313	Sorl1	sortilin-related receptor, LDLR class A repeats-containing [Source:MGI Symbol;Acc:MGI:1202296]	TRUE	TRUE	TRUE	upreg	TRUE
ENSMUSG00000034739	Mfrp	membrane frizzled-related protein [Source:MGI Symbol;Acc:MGI:2385957]	FALSE	FALSE	TRUE	upreg	TRUE
ENSMUSG00000034908	Sidt2	SID1 transmembrane family, member 2 [Source:MGI Symbol;Acc:MGI:2446134]	TRUE	FALSE	TRUE	upreg	TRUE
ENSMUSG00000032076	Cadm1	cell adhesion molecule 1 [Source:MGI Symbol;Acc:MGI:1889272]	TRUE	FALSE	TRUE	upreg	TRUE
ENSMUSG00000032271	Nnmt	nicotinamide N-methyltransferase [Source:MGI Symbol;Acc:MGI:1099443]	TRUE	FALSE	TRUE	upreg	TRUE
ENSMUSG00000066687	Zbtb16	zinc finger and BTB domain containing 16 [Source:MGI Symbol;Acc:MGI:103222]	TRUE	TRUE	TRUE	upreg	TRUE
ENSMUSG00000049556	Lingo1	leucine rich repeat and Ig domain containing 1 [Source:MGI Symbol;Acc:MGI:1915522]	TRUE	TRUE	TRUE	upreg	TRUE
ENSMUSG00000037206	Islr	immunoglobulin superfamily containing leucine-rich repeat [Source:MGI Symbol;Acc:MGI:1349645]	FALSE	FALSE	TRUE	upreg	TRUE
ENSMUSG00000091354		nan	FALSE	FALSE	TRUE	upreg	TRUE
ENSMUSG00000032280	Tle3	transducin-like enhancer of split 3 [Source:MGI Symbol;Acc:MGI:104634]	TRUE	FALSE	TRUE	upreg	TRUE
ENSMUSG00000036867	Smad6	SMAD family member 6 [Source:MGI Symbol;Acc:MGI:1336883]	TRUE	FALSE	TRUE	upreg	TRUE
ENSMUSG00000052698	Tln2	talin 2 [Source:MGI Symbol;Acc:MGI:1917799]	TRUE	TRUE	TRUE	upreg	TRUE
ENSMUSG00000032238	Rora	RAR-related orphan receptor alpha [Source:MGI Symbol;Acc:MGI:104661]	TRUE	TRUE	TRUE	upreg	TRUE
ENSMUSG00000044976	Wdr72	WD repeat domain 72 [Source:MGI Symbol;Acc:MGI:3583957]	TRUE	TRUE	TRUE	upreg	TRUE
ENSMUSG00000032332	Col12a1	collagen, type XII, alpha 1 [Source:MGI Symbol;Acc:MGI:88448]	FALSE	FALSE	TRUE	upreg	TRUE
ENSMUSG00000031129	Slc9a9	solute carrier family 9 (sodium/hydrogen exchanger), member 9 [Source:MGI Symbol;Acc:MGI:2679732]	TRUE	TRUE	TRUE	upreg	TRUE
ENSMUSG00000032470	Mras	muscle and microspikes RAS [Source:MGI Symbol;Acc:MGI:1100856]	TRUE	FALSE	TRUE	upreg	TRUE
ENSMUSG00000032549	Rab6b	RAB6B, member RAS oncogene family [Source:MGI Symbol;Acc:MGI:107283]	TRUE	TRUE	TRUE	upreg	TRUE
ENSMUSG00000057969	Sema3b	sema domain, immunoglobulin domain (Ig), short basic domain, secreted, (semaphorin) 3B [Source:MGI Symbol;Acc:MGI:107561]	FALSE	FALSE	TRUE	upreg	TRUE
ENSMUSG00000034684	Sema3f	sema domain, immunoglobulin domain (Ig), short basic domain, secreted, (semaphorin) 3F [Source:MGI Symbol;Acc:MGI:1096347]	FALSE	FALSE	TRUE	upreg	TRUE
ENSMUSG00000032500	Dclk3	doublecortin-like kinase 3 [Source:MGI Symbol;Acc:MGI:3039580]	FALSE	FALSE	TRUE	upreg	TRUE
ENSMUSG00000032523	Hhatl	hedgehog acyltransferase-like [Source:MGI Symbol;Acc:MGI:1922020]	FALSE	FALSE	TRUE	upreg	TRUE
ENSMUSG00000027765	P2ry1	purinergic receptor P2Y, G-protein coupled 1 [Source:MGI Symbol;Acc:MGI:105049]	TRUE	FALSE	TRUE	upreg	TRUE
ENSMUSG00000027993	Trim2	tripartite motif-containing 2 [Source:MGI Symbol;Acc:MGI:1933163]	FALSE	FALSE	TRUE	upreg	TRUE
ENSMUSG00000041842	Fhdc1	FH2 domain containing 1 [Source:MGI Symbol;Acc:MGI:2684972]	TRUE	FALSE	TRUE	upreg	TRUE
ENSMUSG00000028150	Rorc	RAR-related orphan receptor gamma [Source:MGI Symbol;Acc:MGI:104856]	TRUE	FALSE	TRUE	upreg	TRUE
ENSMUSG00000042035	Igsf3	immunoglobulin superfamily, member 3 [Source:MGI Symbol;Acc:MGI:1926158]	TRUE	FALSE	TRUE	upreg	TRUE
ENSMUSG00000033161	Atp1a1	ATPase, Na+/K+ transporting, alpha 1 polypeptide [Source:MGI Symbol;Acc:MGI:88105]	TRUE	FALSE	TRUE	upreg	TRUE
ENSMUSG00000027895	Kcnc4	potassium voltage gated channel, Shaw-related subfamily, member 4 [Source:MGI Symbol;Acc:MGI:96670]	TRUE	FALSE	TRUE	upreg	TRUE
ENSMUSG00000045092	S1pr1	sphingosine-1-phosphate receptor 1 [Source:MGI Symbol;Acc:MGI:1096355]	FALSE	TRUE	TRUE	upreg	TRUE
ENSMUSG00000028007	Snx7	sorting nexin 7 [Source:MGI Symbol;Acc:MGI:1923811]	FALSE	FALSE	TRUE	upreg	TRUE
ENSMUSG00000050315	Synpo2	synaptopodin 2 [Source:MGI Symbol;Acc:MGI:2153070]	FALSE	FALSE	TRUE	upreg	TRUE
ENSMUSG00000053819	Camk2d	calcium/calmodulin-dependent protein kinase II, delta [Source:MGI Symbol;Acc:MGI:1341265]	TRUE	FALSE	TRUE	upreg	TRUE
ENSMUSG00000023826	Park2	parkin RBR E3 ubiquitin protein ligase [Source:MGI Symbol;Acc:MGI:1355296]	FALSE	TRUE	TRUE	upreg	TRUE
ENSMUSG00000023886	Smoc2	SPARC related modular calcium binding 2 [Source:MGI Symbol;Acc:MGI:1929881]	FALSE	TRUE	TRUE	upreg	TRUE
ENSMUSG00000043557	Mdga1	MAM domain containing glycosylphosphatidylinositol anchor 1 [Source:MGI Symbol;Acc:MGI:1922012]	TRUE	FALSE	TRUE	upreg	TRUE
ENSMUSG00000039518	Cdsn	corneodesmosin [Source:MGI Symbol;Acc:MGI:3505689]	FALSE	FALSE	TRUE	upreg	TRUE
ENSMUSG00000039153	Runx2	runt related transcription factor 2 [Source:MGI Symbol;Acc:MGI:99829]	FALSE	FALSE	TRUE	upreg	TRUE
ENSMUSG00000033278	Ptprm	protein tyrosine phosphatase, receptor type, M [Source:MGI Symbol;Acc:MGI:102694]	TRUE	TRUE	TRUE	upreg	TRUE
ENSMUSG00000045761	Togaram2	TOG array regulator of axonemal microtubules 2 [Source:MGI Symbol;Acc:MGI:2443498]	TRUE	FALSE	TRUE	upreg	TRUE
ENSMUSG00000024059	Clip4	CAP-GLY domain containing linker protein family, member 4 [Source:MGI Symbol;Acc:MGI:1919100]	FALSE	FALSE	TRUE	upreg	TRUE
ENSMUSG00000056121	Fez2	fasciculation and elongation protein zeta 2 (zygin II) [Source:MGI Symbol;Acc:MGI:2675856]	FALSE	FALSE	TRUE	upreg	TRUE
ENSMUSG00000035473	Galm	galactose mutarotase [Source:MGI Symbol;Acc:MGI:2442420]	TRUE	FALSE	TRUE	upreg	TRUE
ENSMUSG00000054640	Slc8a1	solute carrier family 8 (sodium/calcium exchanger), member 1 [Source:MGI Symbol;Acc:MGI:107956]	FALSE	FALSE	TRUE	upreg	TRUE
ENSMUSG00000045038	Prkce	protein kinase C, epsilon [Source:MGI Symbol;Acc:MGI:97599]	TRUE	FALSE	TRUE	upreg	TRUE
ENSMUSG00000071454	Dtnb	dystrobrevin, beta [Source:MGI Symbol;Acc:MGI:1203728]	TRUE	FALSE	TRUE	upreg	TRUE
ENSMUSG00000020627	Klhl29	kelch-like 29 [Source:MGI Symbol;Acc:MGI:2683857]	TRUE	FALSE	TRUE	upreg	TRUE
ENSMUSG00000020585	Laptm4a	lysosomal-associated protein transmembrane 4A [Source:MGI Symbol;Acc:MGI:108017]	TRUE	FALSE	TRUE	upreg	TRUE
ENSMUSG00000020583	Matn3	matrilin 3 [Source:MGI Symbol;Acc:MGI:1328350]	FALSE	FALSE	TRUE	upreg	TRUE
ENSMUSG00000066643	Wdr35	WD repeat domain 35 [Source:MGI Symbol;Acc:MGI:1921932]	FALSE	FALSE	TRUE	upreg	TRUE
ENSMUSG00000020607	Fam84a	LRAT domain containing 1 [Source:MGI Symbol;Acc:MGI:2145011]	FALSE	TRUE	TRUE	upreg	TRUE
ENSMUSG00000020656	Grhl1	grainyhead like transcription factor 1 [Source:MGI Symbol;Acc:MGI:2182540]	TRUE	FALSE	TRUE	upreg	TRUE
ENSMUSG00000036333	Kidins220	kinase D-interacting substrate 220 [Source:MGI Symbol;Acc:MGI:1924730]	TRUE	FALSE	TRUE	upreg	TRUE
ENSMUSG00000020644	Id2	inhibitor of DNA binding 2 [Source:MGI Symbol;Acc:MGI:96397]	TRUE	TRUE	TRUE	upreg	TRUE
ENSMUSG00000020572	Nampt	nicotinamide phosphoribosyltransferase [Source:MGI Symbol;Acc:MGI:1929865]	TRUE	FALSE	TRUE	upreg	TRUE
ENSMUSG00000046314	Stxbp6	syntaxin binding protein 6 (amisyn) [Source:MGI Symbol;Acc:MGI:2384963]	TRUE	FALSE	TRUE	upreg	TRUE
ENSMUSG00000021025	Nfkbia	nuclear factor of kappa light polypeptide gene enhancer in B cells inhibitor, alpha [Source:MGI Symbol;Acc:MGI:104741]	TRUE	FALSE	TRUE	upreg	TRUE
ENSMUSG00000034402	Kcnh5	potassium voltage-gated channel, subfamily H (eag-related), member 5 [Source:MGI Symbol;Acc:MGI:3584508]	TRUE	FALSE	TRUE	upreg	TRUE
ENSMUSG00000079055	Slc8a3	solute carrier family 8 (sodium/calcium exchanger), member 3 [Source:MGI Symbol;Acc:MGI:107976]	TRUE	FALSE	TRUE	upreg	TRUE
ENSMUSG00000042700	Sipa1l1	signal-induced proliferation-associated 1 like 1 [Source:MGI Symbol;Acc:MGI:2443679]	TRUE	TRUE	TRUE	upreg	TRUE
ENSMUSG00000021219	Rgs6	regulator of G-protein signaling 6 [Source:MGI Symbol;Acc:MGI:1354730]	TRUE	TRUE	TRUE	upreg	TRUE
ENSMUSG00000021250	Fos	FBJ osteosarcoma oncogene [Source:MGI Symbol;Acc:MGI:95574]	TRUE	FALSE	TRUE	upreg	TRUE
ENSMUSG00000021253	Tgfb3	transforming growth factor, beta 3 [Source:MGI Symbol;Acc:MGI:98727]	TRUE	FALSE	TRUE	upreg	TRUE
ENSMUSG00000020961	Ston2	stonin 2 [Source:MGI Symbol;Acc:MGI:1918272]	TRUE	FALSE	TRUE	upreg	TRUE
ENSMUSG00000020451	Limk2	LIM motif-containing protein kinase 2 [Source:MGI Symbol;Acc:MGI:1197517]	FALSE	FALSE	TRUE	upreg	TRUE
ENSMUSG00000034394	Lif	leukemia inhibitory factor [Source:MGI Symbol;Acc:MGI:96787]	TRUE	TRUE	TRUE	upreg	TRUE
ENSMUSG00000034164	Emid1	EMI domain containing 1 [Source:MGI Symbol;Acc:MGI:2155091]	FALSE	FALSE	TRUE	upreg	TRUE
ENSMUSG00000051650	B3gnt2	UDP-GlcNAc:betaGal beta-1,3-N-acetylglucosaminyltransferase 2 [Source:MGI Symbol;Acc:MGI:1889505]	FALSE	FALSE	TRUE	upreg	TRUE
ENSMUSG00000020315	Sptbn1	spectrin beta, non-erythrocytic 1 [Source:MGI Symbol;Acc:MGI:98388]	TRUE	FALSE	TRUE	upreg	TRUE
ENSMUSG00000020389	Cdkl3	cyclin-dependent kinase-like 3 [Source:MGI Symbol;Acc:MGI:2388268]	FALSE	FALSE	TRUE	upreg	TRUE
ENSMUSG00000020388	Pdlim4	PDZ and LIM domain 4 [Source:MGI Symbol;Acc:MGI:1353470]	FALSE	FALSE	TRUE	upreg	TRUE
ENSMUSG00000020400	Tnip1	TNFAIP3 interacting protein 1 [Source:MGI Symbol;Acc:MGI:1926194]	FALSE	FALSE	TRUE	upreg	TRUE
ENSMUSG00000018593	Sparc	secreted acidic cysteine rich glycoprotein [Source:MGI Symbol;Acc:MGI:98373]	FALSE	FALSE	TRUE	upreg	TRUE
ENSMUSG00000000126	Wnt9a	wingless-type MMTV integration site family, member 9A [Source:MGI Symbol;Acc:MGI:2446084]	FALSE	FALSE	TRUE	upreg	TRUE
ENSMUSG00000020538	Srebf1	sterol regulatory element binding transcription factor 1 [Source:MGI Symbol;Acc:MGI:107606]	FALSE	FALSE	TRUE	upreg	TRUE
ENSMUSG00000000538	Tom1l2	target of myb1-like 2 (chicken) [Source:MGI Symbol;Acc:MGI:2443306]	TRUE	FALSE	TRUE	upreg	TRUE
ENSMUSG00000041329	Atp1b2	ATPase, Na+/K+ transporting, beta 2 polypeptide [Source:MGI Symbol;Acc:MGI:88109]	TRUE	FALSE	TRUE	upreg	TRUE
ENSMUSG00000040543	Pitpnm3	PITPNM family member 3 [Source:MGI Symbol;Acc:MGI:2685726]	FALSE	TRUE	TRUE	upreg	TRUE
ENSMUSG00000000631	Myo18a	myosin XVIIIA [Source:MGI Symbol;Acc:MGI:2667185]	FALSE	TRUE	TRUE	upreg	TRUE
ENSMUSG00000000632	Sez6	seizure related gene 6 [Source:MGI Symbol;Acc:MGI:104745]	TRUE	TRUE	TRUE	upreg	TRUE
ENSMUSG00000059439	Bcas3	breast carcinoma amplified sequence 3 [Source:MGI Symbol;Acc:MGI:2385848]	TRUE	FALSE	TRUE	upreg	TRUE
ENSMUSG00000018427	Ypel2	yippee like 2 [Source:MGI Symbol;Acc:MGI:1925114]	FALSE	TRUE	TRUE	upreg	TRUE
ENSMUSG00000049807	Arhgap23	Rho GTPase activating protein 23 [Source:MGI Symbol;Acc:MGI:3697726]	FALSE	FALSE	TRUE	upreg	TRUE
ENSMUSG00000038453	Srcin1	SRC kinase signaling inhibitor 1 [Source:MGI Symbol;Acc:MGI:1933179]	FALSE	FALSE	TRUE	upreg	TRUE
ENSMUSG00000017417	Plxdc1	plexin domain containing 1 [Source:MGI Symbol;Acc:MGI:1919574]	FALSE	FALSE	TRUE	upreg	TRUE
ENSMUSG00000017400	Stac2	SH3 and cysteine rich domain 2 [Source:MGI Symbol;Acc:MGI:2144518]	FALSE	FALSE	TRUE	upreg	TRUE
ENSMUSG00000037992	Rara	retinoic acid receptor, alpha [Source:MGI Symbol;Acc:MGI:97856]	TRUE	FALSE	TRUE	upreg	TRUE
ENSMUSG00000004043	Stat5a	signal transducer and activator of transcription 5A [Source:MGI Symbol;Acc:MGI:103036]	FALSE	FALSE	TRUE	upreg	TRUE
ENSMUSG00000001240	Ramp2	receptor (calcitonin) activity modifying protein 2 [Source:MGI Symbol;Acc:MGI:1859650]	FALSE	FALSE	TRUE	upreg	TRUE
ENSMUSG00000020926	Adam11	a disintegrin and metallopeptidase domain 11 [Source:MGI Symbol;Acc:MGI:1098667]	FALSE	FALSE	TRUE	upreg	TRUE
ENSMUSG00000018411	Mapt	microtubule-associated protein tau [Source:MGI Symbol;Acc:MGI:97180]	TRUE	FALSE	TRUE	upreg	TRUE
ENSMUSG00000050965	Prkca	protein kinase C, alpha [Source:MGI Symbol;Acc:MGI:97595]	TRUE	FALSE	TRUE	upreg	TRUE
ENSMUSG00000000049	Apoh	apolipoprotein H [Source:MGI Symbol;Acc:MGI:88058]	TRUE	FALSE	TRUE	upreg	TRUE
ENSMUSG00000020599	Rgs9	regulator of G-protein signaling 9 [Source:MGI Symbol;Acc:MGI:1338824]	FALSE	TRUE	TRUE	upreg	TRUE
ENSMUSG00000034706	Dnaic2	dynein axonemal intermediate chain 2 [Source:MGI Symbol;Acc:MGI:2685574]	TRUE	FALSE	TRUE	upreg	TRUE
ENSMUSG00000020777	Acox1	acyl-Coenzyme A oxidase 1, palmitoyl [Source:MGI Symbol;Acc:MGI:1330812]	FALSE	FALSE	TRUE	upreg	TRUE
ENSMUSG00000020810	Cygb	cytoglobin [Source:MGI Symbol;Acc:MGI:2149481]	TRUE	FALSE	TRUE	upreg	TRUE
ENSMUSG00000017446	C1qtnf1	C1q and tumor necrosis factor related protein 1 [Source:MGI Symbol;Acc:MGI:1919254]	TRUE	FALSE	TRUE	upreg	TRUE
ENSMUSG00000049225	Pdp1	pyruvate dehyrogenase phosphatase catalytic subunit 1 [Source:MGI Symbol;Acc:MGI:2685870]	TRUE	FALSE	TRUE	upreg	TRUE
ENSMUSG00000041153	Osgin2	oxidative stress induced growth inhibitor family member 2 [Source:MGI Symbol;Acc:MGI:2384798]	FALSE	FALSE	TRUE	upreg	TRUE
ENSMUSG00000039579	Grin3a	glutamate receptor ionotropic, NMDA3A [Source:MGI Symbol;Acc:MGI:1933206]	TRUE	FALSE	TRUE	upreg	TRUE
ENSMUSG00000073854		nan	TRUE	FALSE	TRUE	upreg	TRUE
ENSMUSG00000028420	Tmem38b	transmembrane protein 38B [Source:MGI Symbol;Acc:MGI:1098718]	FALSE	TRUE	TRUE	upreg	TRUE
ENSMUSG00000028369	Svep1	sushi, von Willebrand factor type A, EGF and pentraxin domain containing 1 [Source:MGI Symbol;Acc:MGI:1928849]	TRUE	FALSE	TRUE	upreg	TRUE
ENSMUSG00000038668	Lpar1	lysophosphatidic acid receptor 1 [Source:MGI Symbol;Acc:MGI:108429]	FALSE	FALSE	TRUE	upreg	TRUE
ENSMUSG00000028373	Astn2	astrotactin 2 [Source:MGI Symbol;Acc:MGI:1889277]	TRUE	TRUE	TRUE	upreg	TRUE
ENSMUSG00000028402	Mpdz	multiple PDZ domain crumbs cell polarity complex component [Source:MGI Symbol;Acc:MGI:1343489]	TRUE	TRUE	TRUE	upreg	TRUE
ENSMUSG00000066113	Adamtsl1	ADAMTS-like 1 [Source:MGI Symbol;Acc:MGI:1924989]	TRUE	FALSE	TRUE	upreg	TRUE
ENSMUSG00000073802	Cdkn2b	cyclin dependent kinase inhibitor 2B [Source:MGI Symbol;Acc:MGI:104737]	TRUE	FALSE	TRUE	upreg	TRUE
ENSMUSG00000052684	Jun	jun proto-oncogene [Source:MGI Symbol;Acc:MGI:96646]	FALSE	TRUE	TRUE	upreg	TRUE
ENSMUSG00000028519	Dab1	disabled 1 [Source:MGI Symbol;Acc:MGI:108554]	FALSE	TRUE	TRUE	upreg	TRUE
ENSMUSG00000034853	Acot11	acyl-CoA thioesterase 11 [Source:MGI Symbol;Acc:MGI:1913736]	TRUE	FALSE	TRUE	upreg	TRUE
ENSMUSG00000028559	Osbpl9	oxysterol binding protein-like 9 [Source:MGI Symbol;Acc:MGI:1923784]	FALSE	FALSE	TRUE	upreg	TRUE
ENSMUSG00000001334	Fndc5	fibronectin type III domain containing 5 [Source:MGI Symbol;Acc:MGI:1917614]	TRUE	FALSE	TRUE	upreg	TRUE
ENSMUSG00000037306	Man1c1	mannosidase, alpha, class 1C, member 1 [Source:MGI Symbol;Acc:MGI:2446214]	TRUE	FALSE	TRUE	upreg	TRUE
ENSMUSG00000007872	Id3	inhibitor of DNA binding 3 [Source:MGI Symbol;Acc:MGI:96398]	TRUE	FALSE	TRUE	upreg	TRUE
ENSMUSG00000036995	Asap3	ArfGAP with SH3 domain, ankyrin repeat and PH domain 3 [Source:MGI Symbol;Acc:MGI:2684986]	TRUE	FALSE	TRUE	upreg	TRUE
ENSMUSG00000028766	Alpl	alkaline phosphatase, liver/bone/kidney [Source:MGI Symbol;Acc:MGI:87983]	TRUE	TRUE	TRUE	upreg	TRUE
ENSMUSG00000057530	Ece1	endothelin converting enzyme 1 [Source:MGI Symbol;Acc:MGI:1101357]	TRUE	FALSE	TRUE	upreg	TRUE
ENSMUSG00000046447	Camk2n1	calcium/calmodulin-dependent protein kinase II inhibitor 1 [Source:MGI Symbol;Acc:MGI:1913509]	TRUE	FALSE	TRUE	upreg	TRUE
ENSMUSG00000028745	Capzb	capping protein (actin filament) muscle Z-line, beta [Source:MGI Symbol;Acc:MGI:104652]	TRUE	FALSE	TRUE	upreg	TRUE
ENSMUSG00000020220	Vps13d	vacuolar protein sorting 13D [Source:MGI Symbol;Acc:MGI:2448530]	TRUE	TRUE	TRUE	upreg	TRUE
ENSMUSG00000041544	Disp3	dispatched RND transporter family member 3 [Source:MGI Symbol;Acc:MGI:2444403]	FALSE	TRUE	TRUE	upreg	TRUE
ENSMUSG00000058835	Abi1	abl interactor 1 [Source:MGI Symbol;Acc:MGI:104913]	TRUE	FALSE	TRUE	upreg	TRUE
ENSMUSG00000035513	Ntng2	netrin G2 [Source:MGI Symbol;Acc:MGI:2159341]	FALSE	FALSE	TRUE	upreg	TRUE
ENSMUSG00000039787	Cercam	cerebral endothelial cell adhesion molecule [Source:MGI Symbol;Acc:MGI:2139134]	FALSE	FALSE	TRUE	upreg	TRUE
ENSMUSG00000079484	Phyhd1	phytanoyl-CoA dioxygenase domain containing 1 [Source:MGI Symbol;Acc:MGI:3612860]	TRUE	FALSE	TRUE	upreg	TRUE
ENSMUSG00000026814	Eng	endoglin [Source:MGI Symbol;Acc:MGI:95392]	FALSE	FALSE	TRUE	upreg	TRUE
ENSMUSG00000004105	Angptl2	angiopoietin-like 2 [Source:MGI Symbol;Acc:MGI:1347002]	TRUE	FALSE	TRUE	upreg	TRUE
ENSMUSG00000035778	Ggta1	glycoprotein galactosyltransferase alpha 1, 3 [Source:MGI Symbol;Acc:MGI:95704]	FALSE	TRUE	TRUE	upreg	TRUE
ENSMUSG00000026827	Gpd2	glycerol phosphate dehydrogenase 2, mitochondrial [Source:MGI Symbol;Acc:MGI:99778]	TRUE	TRUE	TRUE	upreg	TRUE
ENSMUSG00000026839	Upp2	uridine phosphorylase 2 [Source:MGI Symbol;Acc:MGI:1923904]	TRUE	TRUE	TRUE	upreg	TRUE
ENSMUSG00000036641	Ccdc148	coiled-coil domain containing 148 [Source:MGI Symbol;Acc:MGI:3039583]	FALSE	FALSE	TRUE	upreg	TRUE
ENSMUSG00000026991	Pkp4	plakophilin 4 [Source:MGI Symbol;Acc:MGI:109281]	TRUE	FALSE	TRUE	upreg	TRUE
ENSMUSG00000033955	Tnks1bp1	tankyrase 1 binding protein 1 [Source:MGI Symbol;Acc:MGI:2446193]	FALSE	FALSE	TRUE	upreg	TRUE
ENSMUSG00000005089	Slc1a2	solute carrier family 1 (glial high affinity glutamate transporter), member 2 [Source:MGI Symbol;Acc:MGI:101931]	TRUE	FALSE	TRUE	upreg	TRUE
ENSMUSG00000027168	Pax6	paired box 6 [Source:MGI Symbol;Acc:MGI:97490]	TRUE	FALSE	TRUE	upreg	TRUE
ENSMUSG00000041660	Bbox1	butyrobetaine (gamma), 2-oxoglutarate dioxygenase 1 (gamma-butyrobetaine hydroxylase) [Source:MGI Symbol;Acc:MGI:1891372]	TRUE	TRUE	TRUE	upreg	TRUE
ENSMUSG00000027210	Meis2	Meis homeobox 2 [Source:MGI Symbol;Acc:MGI:108564]	TRUE	FALSE	TRUE	upreg	TRUE
ENSMUSG00000040152	Thbs1	thrombospondin 1 [Source:MGI Symbol;Acc:MGI:98737]	FALSE	TRUE	TRUE	upreg	TRUE
ENSMUSG00000040093	Bmf	BCL2 modifying factor [Source:MGI Symbol;Acc:MGI:2176433]	TRUE	FALSE	TRUE	upreg	TRUE
ENSMUSG00000005803	Sqor	sulfide quinone oxidoreductase [Source:MGI Symbol;Acc:MGI:1929899]	TRUE	FALSE	TRUE	upreg	TRUE
ENSMUSG00000027200	Sema6d	sema domain, transmembrane domain (TM), and cytoplasmic domain, (semaphorin) 6D [Source:MGI Symbol;Acc:MGI:2387661]	TRUE	TRUE	TRUE	upreg	TRUE
ENSMUSG00000038844	Kif16b	kinesin family member 16B [Source:MGI Symbol;Acc:MGI:1098240]	TRUE	FALSE	TRUE	upreg	TRUE
ENSMUSG00000063873	Slc24a3	solute carrier family 24 (sodium/potassium/calcium exchanger), member 3 [Source:MGI Symbol;Acc:MGI:2137513]	TRUE	TRUE	TRUE	upreg	TRUE
ENSMUSG00000033059	Pygb	brain glycogen phosphorylase [Source:MGI Symbol;Acc:MGI:97828]	FALSE	FALSE	TRUE	upreg	TRUE
ENSMUSG00000027460	Angpt4	angiopoietin 4 [Source:MGI Symbol;Acc:MGI:1336887]	TRUE	FALSE	TRUE	upreg	TRUE
ENSMUSG00000027472	Pdrg1	p53 and DNA damage regulated 1 [Source:MGI Symbol;Acc:MGI:1915809]	FALSE	FALSE	TRUE	upreg	TRUE
ENSMUSG00000027624	Epb41l1	erythrocyte membrane protein band 4.1 like 1 [Source:MGI Symbol;Acc:MGI:103010]	FALSE	FALSE	TRUE	upreg	TRUE
ENSMUSG00000037820	Tgm2	transglutaminase 2, C polypeptide [Source:MGI Symbol;Acc:MGI:98731]	TRUE	FALSE	TRUE	upreg	TRUE
ENSMUSG00000016024	Lbp	lipopolysaccharide binding protein [Source:MGI Symbol;Acc:MGI:1098776]	TRUE	FALSE	TRUE	upreg	TRUE
ENSMUSG00000053166	Cdh22	cadherin 22 [Source:MGI Symbol;Acc:MGI:1341843]	FALSE	FALSE	TRUE	upreg	TRUE
ENSMUSG00000027560	Dok5	docking protein 5 [Source:MGI Symbol;Acc:MGI:1924079]	FALSE	TRUE	TRUE	upreg	TRUE

## Sheet: specific Qenh LEF1 upreg P<0.01
ORDER	gene	Gene name	Gene description	pan_enh	prolifspecific_enh	quiespecific_enh	Difreg_p value 01	LEF1 site (PF0013.1.jaspar-sequence_masked-prob-neutralbg-85%)	NFIX sites in any enhancer	Enhacers with both sites
1	ENSMUSG00000000058	Cav2	caveolin 2	FALSE	FALSE	TRUE	upreg	TRUE	TRUE	enh_41231
2	ENSMUSG00000000126	Wnt9a	wingless-type MMTV integration site family, member 9A [Source:MGI Symbol;Acc:MGI:2446084]	FALSE	FALSE	TRUE	upreg	TRUE	TRUE	enh_35693
3	ENSMUSG00000000440	Pparg	peroxisome proliferator activated receptor gamma	FALSE	FALSE	TRUE	upreg	TRUE	TRUE	enh_41607
4	ENSMUSG00000001240	Ramp2	receptor (calcitonin) activity modifying protein 2	FALSE	FALSE	TRUE	upreg	TRUE	TRUE	enh_35934
5	ENSMUSG00000001794	Capns1	calpain, small subunit 1 [Source:MGI Symbol;Acc:MGI:88266]	FALSE	FALSE	TRUE	upreg	TRUE	TRUE	enh_41767
6	ENSMUSG00000004043	Stat5a	signal transducer and activator of transcription 5A	FALSE	FALSE	TRUE	upreg	TRUE	TRUE	enh_35927
7	ENSMUSG00000004631	Sgce	sarcoglycan, epsilon [Source:MGI Symbol;Acc:MGI:1329042]	FALSE	FALSE	TRUE	upreg	TRUE	TRUE	enh_41216
8	ENSMUSG00000006342	Susd2	sushi domain containing 2	FALSE	FALSE	TRUE	upreg	TRUE	TRUE	enh_35291
9	ENSMUSG00000009092	Derl3	Der1-like domain family, member 3 [Source:MGI Symbol;Acc:MGI:1917627]	FALSE	FALSE	TRUE	upreg	TRUE	TRUE	enh_35298
10	ENSMUSG00000017400	Stac2	SH3 and cysteine rich domain 2	FALSE	FALSE	TRUE	upreg	TRUE	TRUE	enh_35908
11	ENSMUSG00000017417	Plxdc1	plexin domain containing 1	FALSE	FALSE	TRUE	upreg	TRUE	TRUE	enh_35906
12	ENSMUSG00000018593	Sparc	secreted acidic cysteine rich glycoprotein	FALSE	FALSE	TRUE	upreg	TRUE	TRUE	enh_35682
13	ENSMUSG00000018909	Arrb1	arrestin, beta 1 [Source:MGI Symbol;Acc:MGI:99473]	FALSE	FALSE	TRUE	upreg	TRUE	TRUE	enh_42009
14	ENSMUSG00000019558	Slc6a8	solute carrier family 6 (neurotransmitter transporter, creatine), member 8 [Source:MGI Symbol;Acc:MGI:2147834]	FALSE	FALSE	TRUE	upreg	TRUE	TRUE	enh_43255
15	ENSMUSG00000020053	Igf1	insulin-like growth factor 1	FALSE	FALSE	TRUE	upreg	TRUE	TRUE	enh_35384; enh_35385
16	ENSMUSG00000020183	Cpm	carboxypeptidase M	FALSE	FALSE	TRUE	upreg	TRUE	TRUE	enh_35473
17	ENSMUSG00000020388	Pdlim4	PDZ and LIM domain 4	FALSE	FALSE	TRUE	upreg	TRUE	TRUE	enh_35675
18	ENSMUSG00000020389	Cdkl3	cyclin-dependent kinase-like 3	FALSE	FALSE	TRUE	upreg	TRUE	TRUE	enh_35666
19	ENSMUSG00000020400	Tnip1	TNFAIP3 interacting protein 1	FALSE	FALSE	TRUE	upreg	TRUE	TRUE	enh_35679
20	ENSMUSG00000020451	Limk2	LIM motif-containing protein kinase 2	FALSE	FALSE	TRUE	upreg	TRUE	TRUE	enh_35518; enh_35519
21	ENSMUSG00000020538	Srebf1	sterol regulatory element binding transcription factor 1	FALSE	FALSE	TRUE	upreg	TRUE	TRUE	enh_35708
22	ENSMUSG00000020583	Matn3	matrilin 3	FALSE	FALSE	TRUE	upreg	TRUE	TRUE	enh_36128
23	ENSMUSG00000020777	Acox1	acyl-Coenzyme A oxidase 1, palmitoyl [Source:MGI Symbol;Acc:MGI:1330812]	FALSE	FALSE	TRUE	upreg	TRUE	TRUE	enh_36058
24	ENSMUSG00000020926	Adam11	a disintegrin and metallopeptidase domain 11	FALSE	FALSE	TRUE	upreg	TRUE	TRUE	enh_35941
25	ENSMUSG00000021451	Sema4d	sema domain, immunoglobulin domain (Ig), transmembrane domain (TM) and short cytoplasmic domain, (semaphorin) 4D [Source:MGI Symbol;Acc:MGI:109244]	FALSE	FALSE	TRUE	upreg	TRUE	TRUE	enh_36793; enh_36794
26	ENSMUSG00000021796	Bmpr1a	bone morphogenetic protein receptor, type 1A [Source:MGI Symbol;Acc:MGI:1338938]	FALSE	FALSE	TRUE	upreg	TRUE	TRUE	enh_37169
27	ENSMUSG00000021798	Ldb3	LIM domain binding 3	FALSE	FALSE	TRUE	upreg	TRUE	TRUE	enh_37172; enh_37173
28	ENSMUSG00000021872	Rnase10	ribonuclease, RNase A family, 10 (non-active) [Source:MGI Symbol;Acc:MGI:1922269]	FALSE	FALSE	TRUE	upreg	TRUE	TRUE	enh_37199
29	ENSMUSG00000021939	Ctsb	cathepsin B	FALSE	FALSE	TRUE	upreg	TRUE	TRUE	enh_37254
30	ENSMUSG00000022094	Slc39a14	solute carrier family 39 (zinc transporter), member 14 [Source:MGI Symbol;Acc:MGI:2384851]	FALSE	FALSE	TRUE	upreg	TRUE	TRUE	enh_37299
31	ENSMUSG00000022099	Dmtn	dematin actin binding protein	FALSE	FALSE	TRUE	upreg	TRUE	TRUE	enh_37310
32	ENSMUSG00000022108	Itm2b	integral membrane protein 2B	FALSE	FALSE	TRUE	upreg	TRUE	TRUE	enh_37321
33	ENSMUSG00000022150	Dab2	disabled 2, mitogen-responsive phosphoprotein [Source:MGI Symbol;Acc:MGI:109175]	FALSE	FALSE	TRUE	upreg	TRUE	TRUE	enh_37414
34	ENSMUSG00000022261	Sdc2	syndecan 2	FALSE	FALSE	TRUE	upreg	TRUE	TRUE	enh_37482
35	ENSMUSG00000022510	Trp63	transformation related protein 63	FALSE	FALSE	TRUE	upreg	TRUE	TRUE	enh_37890; enh_37891
36	ENSMUSG00000022565	Plec	plectin	FALSE	FALSE	TRUE	upreg	TRUE	TRUE	enh_37664
37	ENSMUSG00000022860	Chodl	chondrolectin	FALSE	FALSE	TRUE	upreg	TRUE	TRUE	enh_38066
38	ENSMUSG00000023088	Abcc1	ATP-binding cassette, sub-family C (CFTR/MRP), member 1 [Source:MGI Symbol;Acc:MGI:102676]	FALSE	FALSE	TRUE	upreg	TRUE	TRUE	enh_37865
39	ENSMUSG00000024059	Clip4	CAP-GLY domain containing linker protein family, member 4 [Source:MGI Symbol;Acc:MGI:1919100]	FALSE	FALSE	TRUE	upreg	TRUE	TRUE	enh_38390; enh_38393; enh_38392
40	ENSMUSG00000024232	Bambi	BMP and activin membrane-bound inhibitor	FALSE	FALSE	TRUE	upreg	TRUE	TRUE	enh_38498
41	ENSMUSG00000024277	Mapre2	microtubule-associated protein, RP/EB family, member 2 [Source:MGI Symbol;Acc:MGI:106271]	FALSE	FALSE	TRUE	upreg	TRUE	TRUE	enh_38567
43	ENSMUSG00000024899	Papss2	3'-phosphoadenosine 5'-phosphosulfate synthase 2	FALSE	FALSE	TRUE	upreg	TRUE	TRUE	enh_39013
44	ENSMUSG00000025185	Loxl4	lysyl oxidase-like 4	FALSE	FALSE	TRUE	upreg	TRUE	TRUE	enh_39053
45	ENSMUSG00000026072	Il1r1	interleukin 1 receptor, type I [Source:MGI Symbol;Acc:MGI:96545]	FALSE	FALSE	TRUE	upreg	TRUE	TRUE	enh_34253
46	ENSMUSG00000026463	Atp2b4	ATPase, Ca++ transporting, plasma membrane 4 [Source:MGI Symbol;Acc:MGI:88111]	FALSE	FALSE	TRUE	upreg	TRUE	TRUE	enh_34702
47	ENSMUSG00000026494	Kif26b	kinesin family member 26B	FALSE	FALSE	TRUE	upreg	TRUE	TRUE	enh_34960
48	ENSMUSG00000026586	Prrx1	paired related homeobox 1	FALSE	FALSE	TRUE	upreg	TRUE	TRUE	enh_34868; enh_34866; enh_34867
49	ENSMUSG00000026814	Eng	endoglin	FALSE	FALSE	TRUE	upreg	TRUE	TRUE	enh_39227
50	ENSMUSG00000027472	Pdrg1	p53 and DNA damage regulated 1	FALSE	FALSE	TRUE	upreg	TRUE	TRUE	enh_39633
51	ENSMUSG00000027624	Epb41l1	erythrocyte membrane protein band 4.1 like 1	FALSE	FALSE	TRUE	upreg	TRUE	TRUE	enh_39656; enh_39655
52	ENSMUSG00000027993	Trim2	tripartite motif-containing 2	FALSE	FALSE	TRUE	upreg	TRUE	TRUE	enh_39956
53	ENSMUSG00000028007	Snx7	sorting nexin 7	FALSE	FALSE	TRUE	upreg	TRUE	TRUE	enh_40096
55	ENSMUSG00000029095	Ablim2	actin-binding LIM protein 2	FALSE	FALSE	TRUE	upreg	TRUE	TRUE	enh_40823; enh_40826
56	ENSMUSG00000029641	Rasl11a	RAS-like, family 11, member A [Source:MGI Symbol;Acc:MGI:1916145]	FALSE	FALSE	TRUE	upreg	TRUE	TRUE	enh_41186
57	ENSMUSG00000029831	Npvf	neuropeptide VF precursor	FALSE	FALSE	TRUE	upreg	TRUE	TRUE	enh_41320; enh_41319
58	ENSMUSG00000030282	Cmas	cytidine monophospho-N-acetylneuraminic acid synthetase	FALSE	FALSE	TRUE	upreg	TRUE	TRUE	enh_41709
59	ENSMUSG00000030774	Pak1	p21 (RAC1) activated kinase 1	FALSE	FALSE	TRUE	upreg	TRUE	TRUE	enh_41985; enh_41986
60	ENSMUSG00000031373	Car5b	carbonic anhydrase 5b, mitochondrial [Source:MGI Symbol;Acc:MGI:1926249]	FALSE	FALSE	TRUE	upreg	TRUE	TRUE	enh_43318
62	ENSMUSG00000031983	2310022B05Rik	RIKEN cDNA 2310022B05 gene	FALSE	FALSE	TRUE	upreg	TRUE	TRUE	enh_42607
63	ENSMUSG00000032332	Col12a1	collagen, type XII, alpha 1 [Source:MGI Symbol;Acc:MGI:88448]	FALSE	FALSE	TRUE	upreg	TRUE	TRUE	enh_42994
65	ENSMUSG00000032523	Hhatl	hedgehog acyltransferase-like	FALSE	FALSE	TRUE	upreg	TRUE	TRUE	enh_43184
66	ENSMUSG00000033059	Pygb	brain glycogen phosphorylase	FALSE	FALSE	TRUE	upreg	TRUE	TRUE	enh_39617
67	ENSMUSG00000033174	Mgll	monoglyceride lipase	FALSE	FALSE	TRUE	upreg	TRUE	TRUE	enh_41452
68	ENSMUSG00000033955	Tnks1bp1	tankyrase 1 binding protein 1	FALSE	FALSE	TRUE	upreg	TRUE	TRUE	enh_39375
69	ENSMUSG00000034164	Emid1	EMI domain containing 1	FALSE	FALSE	TRUE	upreg	TRUE	TRUE	enh_35533
70	ENSMUSG00000034684	Sema3f	sema domain, immunoglobulin domain (Ig), short basic domain, secreted, (semaphorin) 3F [Source:MGI Symbol;Acc:MGI:1096347]	FALSE	FALSE	TRUE	upreg	TRUE	TRUE	enh_43108; enh_43109
72	ENSMUSG00000035314	Gdpd5	glycerophosphodiester phosphodiesterase domain containing 5	FALSE	FALSE	TRUE	upreg	TRUE	TRUE	enh_42004
73	ENSMUSG00000035376	Hacd2	3-hydroxyacyl-CoA dehydratase 2	FALSE	FALSE	TRUE	upreg	TRUE	TRUE	enh_37949
76	ENSMUSG00000035863	Palm	paralemmin	FALSE	FALSE	TRUE	upreg	TRUE	TRUE	enh_35319
77	ENSMUSG00000036641	Ccdc148	coiled-coil domain containing 148	FALSE	FALSE	TRUE	upreg	TRUE	TRUE	enh_39312; enh_39309
78	ENSMUSG00000037206	Islr	immunoglobulin superfamily containing leucine-rich repeat	FALSE	FALSE	TRUE	upreg	TRUE	TRUE	enh_42855
79	ENSMUSG00000037606	Osbpl5	oxysterol binding protein-like 5	FALSE	FALSE	TRUE	upreg	TRUE	TRUE	enh_42195; enh_42196
80	ENSMUSG00000038152	5033430I15Rik	RIKEN cDNA 5033430I15 gene	FALSE	FALSE	TRUE	upreg	TRUE	TRUE	enh_36766
81	ENSMUSG00000038319	Kcnh2	potassium voltage-gated channel, subfamily H (eag-related), member 2 [Source:MGI Symbol;Acc:MGI:1341722]	FALSE	FALSE	TRUE	upreg	TRUE	TRUE	enh_40780
82	ENSMUSG00000038453	Srcin1	SRC kinase signaling inhibitor 1	FALSE	FALSE	TRUE	upreg	TRUE	TRUE	enh_35898
83	ENSMUSG00000038668	Lpar1	lysophosphatidic acid receptor 1	FALSE	FALSE	TRUE	upreg	TRUE	TRUE	enh_40381
84	ENSMUSG00000039114	Nrn1	neuritin 1	FALSE	FALSE	TRUE	upreg	TRUE	TRUE	enh_36717
85	ENSMUSG00000039126	Prune2	prune homolog 2	FALSE	FALSE	TRUE	upreg	TRUE	TRUE	enh_38936
86	ENSMUSG00000039153	Runx2	runt related transcription factor 2	FALSE	FALSE	TRUE	upreg	TRUE	TRUE	enh_38316
87	ENSMUSG00000039372	March4	membrane-associated ring finger (C3HC4) 4	FALSE	FALSE	TRUE	upreg	TRUE	TRUE	enh_34373
88	ENSMUSG00000039518	Cdsn	corneodesmosin	FALSE	FALSE	TRUE	upreg	TRUE	TRUE	enh_38296
89	ENSMUSG00000039763	Dnajc28	DnaJ heat shock protein family (Hsp40) member C28	FALSE	FALSE	TRUE	upreg	TRUE	TRUE	enh_38106
90	ENSMUSG00000039787	Cercam	cerebral endothelial cell adhesion molecule	FALSE	FALSE	TRUE	upreg	TRUE	TRUE	enh_39210
91	ENSMUSG00000039960	Rhou	ras homolog family member U	FALSE	FALSE	TRUE	upreg	TRUE	TRUE	enh_42594
92	ENSMUSG00000041153	Osgin2	oxidative stress induced growth inhibitor family member 2	FALSE	FALSE	TRUE	upreg	TRUE	TRUE	enh_40256; enh_40253
93	ENSMUSG00000041445	Mmrn2	multimerin 2	FALSE	FALSE	TRUE	upreg	TRUE	TRUE	enh_37165
94	ENSMUSG00000041757	Plekha6	pleckstrin homology domain containing, family A member 6 [Source:MGI Symbol;Acc:MGI:2388662]	FALSE	FALSE	TRUE	upreg	TRUE	TRUE	enh_34695
95	ENSMUSG00000042353	Frem3	Fras1 related extracellular matrix protein 3	FALSE	FALSE	TRUE	upreg	TRUE	TRUE	enh_42403
96	ENSMUSG00000044252	Osbpl1a	oxysterol binding protein-like 1A	FALSE	FALSE	TRUE	upreg	TRUE	TRUE	enh_38529; enh_38527
97	ENSMUSG00000044361	BC024139	cDNA sequence BC024139	FALSE	FALSE	TRUE	upreg	TRUE	TRUE	enh_37662; enh_37663
98	ENSMUSG00000044447	Dock5	dedicator of cytokinesis 5	FALSE	FALSE	TRUE	upreg	TRUE	TRUE	enh_37294
99	ENSMUSG00000044986	Tst	thiosulfate sulfurtransferase, mitochondrial [Source:MGI Symbol;Acc:MGI:98852]	FALSE	FALSE	TRUE	upreg	TRUE	TRUE	enh_37679
100	ENSMUSG00000045045	Lrfn4	leucine rich repeat and fibronectin type III domain containing 4	FALSE	FALSE	TRUE	upreg	TRUE	TRUE	enh_38873
101	ENSMUSG00000048096	Lmod1	leiomodin 1 (smooth muscle)	FALSE	FALSE	TRUE	upreg	TRUE	TRUE	enh_34723
102	ENSMUSG00000048612	Myof	myoferlin	FALSE	FALSE	TRUE	upreg	TRUE	TRUE	enh_39025
104	ENSMUSG00000049807	Arhgap23	Rho GTPase activating protein 23	FALSE	FALSE	TRUE	upreg	TRUE	TRUE	enh_35896
105	ENSMUSG00000049907	Rasl11b	RAS-like, family 11, member B [Source:MGI Symbol;Acc:MGI:1916189]	FALSE	FALSE	TRUE	upreg	TRUE	TRUE	enh_40938; enh_40939
107	ENSMUSG00000051650	B3gnt2	UDP-GlcNAc:betaGal beta-1,3-N-acetylglucosaminyltransferase 2 [Source:MGI Symbol;Acc:MGI:1889505]	FALSE	FALSE	TRUE	upreg	TRUE	TRUE	enh_35600
108	ENSMUSG00000053166	Cdh22	cadherin 22	FALSE	FALSE	TRUE	upreg	TRUE	TRUE	enh_39699
109	ENSMUSG00000054640	Slc8a1	solute carrier family 8 (sodium/calcium exchanger), member 1 [Source:MGI Symbol;Acc:MGI:107956]	FALSE	FALSE	TRUE	upreg	TRUE	TRUE	enh_38438; enh_38441; enh_38439
110	ENSMUSG00000054667	Irs4	insulin receptor substrate 4	FALSE	FALSE	TRUE	upreg	TRUE	TRUE	enh_43299
111	ENSMUSG00000056121	Fez2	fasciculation and elongation protein zeta 2 (zygin II)	FALSE	FALSE	TRUE	upreg	TRUE	TRUE	enh_38405
113	ENSMUSG00000060260	Pwwp2b	PWWP domain containing 2B	FALSE	FALSE	TRUE	upreg	TRUE	TRUE	enh_42182
114	ENSMUSG00000060402	Chst8	carbohydrate (N-acetylgalactosamine 4-0) sulfotransferase 8	FALSE	FALSE	TRUE	upreg	TRUE	TRUE	enh_41774
115	ENSMUSG00000060477	Irak2	interleukin-1 receptor-associated kinase 2	FALSE	FALSE	TRUE	upreg	TRUE	TRUE	enh_41594; enh_41595
116	ENSMUSG00000060843	Ctnna3	catenin (cadherin associated protein), alpha 3 [Source:MGI Symbol;Acc:MGI:2661445]	FALSE	FALSE	TRUE	upreg	TRUE	TRUE	enh_35261
117	ENSMUSG00000066643	Wdr35	WD repeat domain 35	FALSE	FALSE	TRUE	upreg	TRUE	TRUE	enh_36129
118	ENSMUSG00000070576	Mn1	meningioma 1	FALSE	FALSE	TRUE	upreg	TRUE	TRUE	enh_41034
119	ENSMUSG00000071369	Map3k5	mitogen-activated protein kinase kinase kinase 5	FALSE	FALSE	TRUE	upreg	TRUE	TRUE	enh_35129
121	ENSMUSG00000074364	Ehd2	EH-domain containing 2	FALSE	FALSE	TRUE	upreg	TRUE	TRUE	enh_41739
122	ENSMUSG00000074794	Arrdc3	arrestin domain containing 3	FALSE	FALSE	TRUE	upreg	TRUE	TRUE	enh_36903
123	ENSMUSG00000075225	Ccdc162	coiled-coil domain containing 162	FALSE	FALSE	TRUE	upreg	TRUE	TRUE	enh_35188
124	ENSMUSG00000079343	C1s2	complement component 1, s subcomponent 2 [Source:MGI Symbol;Acc:MGI:3644269]	FALSE	FALSE	TRUE	upreg	TRUE	TRUE	enh_41647
125	ENSMUSG00000091354	ENSMUSG00000091354		FALSE	FALSE	TRUE	upreg	TRUE	TRUE	enh_42859; enh_42858
126	ENSMUSG00000091383	Hist1h2al	histone cluster 1, H2al [Source:MGI Symbol;Acc:MGI:3646032]	FALSE	FALSE	TRUE	upreg	TRUE	TRUE	enh_36792
42	ENSMUSG00000024778	Fas	Fas (TNF receptor superfamily member 6)	FALSE	FALSE	TRUE	upreg	TRUE	FALSE	FALSE
54	ENSMUSG00000028559	Osbpl9	oxysterol binding protein-like 9	FALSE	FALSE	TRUE	upreg	TRUE	FALSE	FALSE
61	ENSMUSG00000031647	Mfap3l	microfibrillar-associated protein 3-like	FALSE	FALSE	TRUE	upreg	TRUE	TRUE	FALSE
64	ENSMUSG00000032500	Dclk3	doublecortin-like kinase 3	FALSE	FALSE	TRUE	upreg	TRUE	TRUE	FALSE
71	ENSMUSG00000034739	Mfrp	membrane frizzled-related protein	FALSE	FALSE	TRUE	upreg	TRUE	FALSE	FALSE
74	ENSMUSG00000035513	Ntng2	netrin G2	FALSE	FALSE	TRUE	upreg	TRUE	TRUE	FALSE
75	ENSMUSG00000035828	Pim3	proviral integration site 3	FALSE	FALSE	TRUE	upreg	TRUE	TRUE	FALSE
103	ENSMUSG00000049281	Scn3b	sodium channel, voltage-gated, type III, beta [Source:MGI Symbol;Acc:MGI:1918882]	FALSE	FALSE	TRUE	upreg	TRUE	FALSE	FALSE
106	ENSMUSG00000050315	Synpo2	synaptopodin 2	FALSE	FALSE	TRUE	upreg	TRUE	TRUE	FALSE
112	ENSMUSG00000057969	Sema3b	sema domain, immunoglobulin domain (Ig), short basic domain, secreted, (semaphorin) 3B [Source:MGI Symbol;Acc:MGI:107561]	FALSE	FALSE	TRUE	upreg	TRUE	FALSE	FALSE
120	ENSMUSG00000073643	Wdfy1	WD repeat and FYVE domain containing 1	FALSE	FALSE	TRUE	upreg	TRUE	FALSE	FALSE

## Sheet: Qenh LEF1 vs array
gene	Gene name	Gene description
ENSMUSG00000038473	Nos1ap	nitric oxide synthase 1 (neuronal) adaptor protein [Source:MGI Symbol;Acc:MGI:1917979]
ENSMUSG00000031626	Sorbs2	sorbin and SH3 domain containing 2 [Source:MGI Symbol;Acc:MGI:1924574]
ENSMUSG00000022790	Igsf11	immunoglobulin superfamily, member 11 [Source:MGI Symbol;Acc:MGI:2388477]
ENSMUSG00000018593	Sparc	secreted acidic cysteine rich glycoprotein [Source:MGI Symbol;Acc:MGI:98373]
ENSMUSG00000027993	Trim2	tripartite motif-containing 2 [Source:MGI Symbol;Acc:MGI:1933163]
ENSMUSG00000037379	Spon2	spondin 2, extracellular matrix protein [Source:MGI Symbol;Acc:MGI:1923724]
ENSMUSG00000036867	Smad6	SMAD family member 6 [Source:MGI Symbol;Acc:MGI:1336883]
ENSMUSG00000021379	Id4	inhibitor of DNA binding 4 [Source:MGI Symbol;Acc:MGI:99414]
ENSMUSG00000020961	Ston2	stonin 2 [Source:MGI Symbol;Acc:MGI:1918272]
ENSMUSG00000026335	Pam	peptidylglycine alpha-amidating monooxygenase [Source:MGI Symbol;Acc:MGI:97475]
ENSMUSG00000041757	Plekha6	pleckstrin homology domain containing, family A member 6 [Source:MGI Symbol;Acc:MGI:2388662]
ENSMUSG00000039910	Cited2	Cbp/p300-interacting transactivator, with Glu/Asp-rich carboxy-terminal domain, 2 [Source:MGI Symbol;Acc:MGI:1306784]
ENSMUSG00000042035	Igsf3	immunoglobulin superfamily, member 3 [Source:MGI Symbol;Acc:MGI:1926158]
ENSMUSG00000043557	Mdga1	MAM domain containing glycosylphosphatidylinositol anchor 1 [Source:MGI Symbol;Acc:MGI:1922012]
ENSMUSG00000023826	Park2	parkin RBR E3 ubiquitin protein ligase [Source:MGI Symbol;Acc:MGI:1355296]
ENSMUSG00000039579	Grin3a	glutamate receptor ionotropic, NMDA3A [Source:MGI Symbol;Acc:MGI:1933206]
ENSMUSG00000024232	Bambi	BMP and activin membrane-bound inhibitor [Source:MGI Symbol;Acc:MGI:1915260]
ENSMUSG00000059108	Ifitm6	interferon induced transmembrane protein 6 [Source:MGI Symbol;Acc:MGI:2686976]
ENSMUSG00000000538	Tom1l2	target of myb1-like 2 (chicken) [Source:MGI Symbol;Acc:MGI:2443306]
ENSMUSG00000051344	Plekhm3	pleckstrin homology domain containing, family M, member 3 [Source:MGI Symbol;Acc:MGI:2443627]
ENSMUSG00000027168	Pax6	paired box 6 [Source:MGI Symbol;Acc:MGI:97490]
ENSMUSG00000045092	S1pr1	sphingosine-1-phosphate receptor 1 [Source:MGI Symbol;Acc:MGI:1096355]
ENSMUSG00000027210	Meis2	Meis homeobox 2 [Source:MGI Symbol;Acc:MGI:108564]
ENSMUSG00000042700	Sipa1l1	signal-induced proliferation-associated 1 like 1 [Source:MGI Symbol;Acc:MGI:2443679]
ENSMUSG00000049281	Scn3b	sodium channel, voltage-gated, type III, beta [Source:MGI Symbol;Acc:MGI:1918882]
ENSMUSG00000029461	Fam168a	family with sequence similarity 168, member A [Source:MGI Symbol;Acc:MGI:2442372]
ENSMUSG00000052534	Pbx1	pre B cell leukemia homeobox 1 [Source:MGI Symbol;Acc:MGI:97495]
ENSMUSG00000031748	Gnao1	guanine nucleotide binding protein, alpha O [Source:MGI Symbol;Acc:MGI:95775]
ENSMUSG00000022892	App	amyloid beta (A4) precursor protein [Source:MGI Symbol;Acc:MGI:88059]
ENSMUSG00000033768	Nrxn2	neurexin II [Source:MGI Symbol;Acc:MGI:1096362]
ENSMUSG00000027200	Sema6d	sema domain, transmembrane domain (TM), and cytoplasmic domain, (semaphorin) 6D [Source:MGI Symbol;Acc:MGI:2387661]
ENSMUSG00000020451	Limk2	LIM motif-containing protein kinase 2 [Source:MGI Symbol;Acc:MGI:1197517]
ENSMUSG00000063568	Jazf1	JAZF zinc finger 1 [Source:MGI Symbol;Acc:MGI:2141450]
ENSMUSG00000006576	Slc4a3	solute carrier family 4 (anion exchanger), member 3 [Source:MGI Symbol;Acc:MGI:109350]
ENSMUSG00000038463	Olfml2b	olfactomedin-like 2B [Source:MGI Symbol;Acc:MGI:2443310]
ENSMUSG00000005672	Kit	KIT proto-oncogene receptor tyrosine kinase [Source:MGI Symbol;Acc:MGI:96677]
ENSMUSG00000034908	Sidt2	SID1 transmembrane family, member 2 [Source:MGI Symbol;Acc:MGI:2446134]
ENSMUSG00000029673	Auts2	autism susceptibility candidate 2 [Source:MGI Symbol;Acc:MGI:1919847]
ENSMUSG00000035473	Galm	galactose mutarotase [Source:MGI Symbol;Acc:MGI:2442420]
ENSMUSG00000036333	Kidins220	kinase D-interacting substrate 220 [Source:MGI Symbol;Acc:MGI:1924730]
ENSMUSG00000020644	Id2	inhibitor of DNA binding 2 [Source:MGI Symbol;Acc:MGI:96397]
ENSMUSG00000022108	Itm2b	integral membrane protein 2B [Source:MGI Symbol;Acc:MGI:1309517]
ENSMUSG00000025931	Paqr8	progestin and adipoQ receptor family member VIII [Source:MGI Symbol;Acc:MGI:1921479]
ENSMUSG00000059439	Bcas3	breast carcinoma amplified sequence 3 [Source:MGI Symbol;Acc:MGI:2385848]
ENSMUSG00000049225	Pdp1	pyruvate dehyrogenase phosphatase catalytic subunit 1 [Source:MGI Symbol;Acc:MGI:2685870]
ENSMUSG00000055435	Maf	avian musculoaponeurotic fibrosarcoma oncogene homolog [Source:MGI Symbol;Acc:MGI:96909]
ENSMUSG00000039153	Runx2	runt related transcription factor 2 [Source:MGI Symbol;Acc:MGI:99829]
ENSMUSG00000064115	Cadm2	cell adhesion molecule 2 [Source:MGI Symbol;Acc:MGI:2442722]
ENSMUSG00000073643	Wdfy1	WD repeat and FYVE domain containing 1 [Source:MGI Symbol;Acc:MGI:1916618]
ENSMUSG00000020777	Acox1	acyl-Coenzyme A oxidase 1, palmitoyl [Source:MGI Symbol;Acc:MGI:1330812]
ENSMUSG00000038668	Lpar1	lysophosphatidic acid receptor 1 [Source:MGI Symbol;Acc:MGI:108429]
ENSMUSG00000032238	Rora	RAR-related orphan receptor alpha [Source:MGI Symbol;Acc:MGI:104661]
ENSMUSG00000023088	Abcc1	ATP-binding cassette, sub-family C (CFTR/MRP), member 1 [Source:MGI Symbol;Acc:MGI:102676]
ENSMUSG00000058835	Abi1	abl interactor 1 [Source:MGI Symbol;Acc:MGI:104913]
ENSMUSG00000035513	Ntng2	netrin G2 [Source:MGI Symbol;Acc:MGI:2159341]
ENSMUSG00000021699	Pde4d	phosphodiesterase 4D, cAMP specific [Source:MGI Symbol;Acc:MGI:99555]
ENSMUSG00000020607	Fam84a	LRAT domain containing 1 [Source:MGI Symbol;Acc:MGI:2145011]
ENSMUSG00000040093	Bmf	BCL2 modifying factor [Source:MGI Symbol;Acc:MGI:2176433]
ENSMUSG00000041153	Osgin2	oxidative stress induced growth inhibitor family member 2 [Source:MGI Symbol;Acc:MGI:2384798]
ENSMUSG00000037606	Osbpl5	oxysterol binding protein-like 5 [Source:MGI Symbol;Acc:MGI:1930265]
ENSMUSG00000033059	Pygb	brain glycogen phosphorylase [Source:MGI Symbol;Acc:MGI:97828]
ENSMUSG00000033059	Fat1	brain glycogen phosphorylase [Source:MGI Symbol;Acc:MGI:97828]

## Sheet:  specific Qenh LEF1 vs array
gene	Gene name	Gene description
ENSMUSG00000073643	Wdfy1	WD repeat and FYVE domain containing 1 [Source:MGI Symbol;Acc:MGI:1916618]
ENSMUSG00000020777	Acox1	acyl-Coenzyme A oxidase 1, palmitoyl [Source:MGI Symbol;Acc:MGI:1330812]
ENSMUSG00000037606	Osbpl5	oxysterol binding protein-like 5 [Source:MGI Symbol;Acc:MGI:1930265]
ENSMUSG00000022108	Itm2b	integral membrane protein 2B [Source:MGI Symbol;Acc:MGI:1309517]
ENSMUSG00000024232	Bambi	BMP and activin membrane-bound inhibitor [Source:MGI Symbol;Acc:MGI:1915260]
ENSMUSG00000049281	Scn3b	sodium channel, voltage-gated, type III, beta [Source:MGI Symbol;Acc:MGI:1918882]
ENSMUSG00000041153	Osgin2	oxidative stress induced growth inhibitor family member 2 [Source:MGI Symbol;Acc:MGI:2384798]
ENSMUSG00000038668	Lpar1	lysophosphatidic acid receptor 1 [Source:MGI Symbol;Acc:MGI:108429]
ENSMUSG00000035513	Ntng2	netrin G2 [Source:MGI Symbol;Acc:MGI:2159341]
ENSMUSG00000020451	Limk2	LIM motif-containing protein kinase 2 [Source:MGI Symbol;Acc:MGI:1197517]
ENSMUSG00000018593	Sparc	secreted acidic cysteine rich glycoprotein [Source:MGI Symbol;Acc:MGI:98373]
ENSMUSG00000039153	Runx2	runt related transcription factor 2 [Source:MGI Symbol;Acc:MGI:99829]
ENSMUSG00000023088	Abcc1	ATP-binding cassette, sub-family C (CFTR/MRP), member 1 [Source:MGI Symbol;Acc:MGI:102676]
ENSMUSG00000041757	Plekha6	pleckstrin homology domain containing, family A member 6 [Source:MGI Symbol;Acc:MGI:2388662]
ENSMUSG00000027993	Trim2	tripartite motif-containing 2 [Source:MGI Symbol;Acc:MGI:1933163]
ENSMUSG00000033059	Pygb	brain glycogen phosphorylase [Source:MGI Symbol;Acc:MGI:97828]
