# Supplementary material for: The transcription factor LEF1 interacts with NFIX and switches isoforms during adult hippocampal neural stem cell quiescence
Source: Front Cell Dev Biol. 2022 Jul 22;10:912319. doi: 10.3389/fcell.2022.912319 (PMC9355129; doi:10.3389/fcell.2022.912319)
Supplement: Supplementary file 3 [file Table6.xlsx]

## Sheet: InsideOutside_Bootstrap_interva
TF	Jaspar ID	group	observed_inside	observed_outside	observed_inside_perkb	observed_outside_perkb	observed_in_out_ratio	sim_ratio_q0.025	sim_ratio_q0.50	sim_ratio_q0.975	Significance inside vs outside
SOX2	MA0143.3	panquiesc	767	3585	0.472462	0.297389	1.5887	0.949773	1.04837	1.13362	HIGH
SOX2	MA0143.3	prolifspecific_enh	495	2879	0.537218	0.298215	1.80145	0.940072	1.03734	1.15707	HIGH
SOX2	MA0143.3	quiespecific_enh	1195	8822	0.451475	0.314426	1.43587	0.971882	1.02888	1.09544	HIGH
NFIX	MA0671.1	panquiesc	1169	2934	0.72181	0.244769	2.94895	0.948056	1.03558	1.12533	HIGH
NFIX	MA0671.1	prolifspecific_enh	527	2639	0.57332	0.274882	2.0857	0.918833	1.04629	1.16173	HIGH
NFIX	MA0671.1	quiespecific_enh	2087	7284	0.790541	0.261082	3.02794	0.958267	1.03987	1.096	HIGH
ASCL2	MA0816.1	panquiesc	947	3127	0.586133	0.262342	2.23424	0.949672	1.04273	1.15814	HIGH
ASCL2	MA0816.1	prolifspecific_enh	793	2413	0.864773	0.252735	3.42166	0.930228	1.03802	1.15919	HIGH
ASCL2	MA0816.1	quiespecific_enh	1148	7993	0.435996	0.288108	1.51331	0.973096	1.04081	1.10643	HIGH
ASCL1	MA1100.1	panquiesc	960	2953	0.598454	0.251904	2.37573	0.959155	1.03438	1.12989	HIGH
ASCL1	MA1100.1	prolifspecific_enh	834	2217	0.916038	0.236045	3.88077	0.910662	1.02959	1.13434	HIGH
ASCL1	MA1100.1	quiespecific_enh	1260	7622	0.48231	0.279343	1.72659	0.966972	1.04016	1.10468	HIGH
LEF	PF0013.1	panquiesc	1420	7622	0.870541	0.625057	1.39274	0.95984	1.03944	1.10935	HIGH
LEF	PF0013.1	prolifspecific_enh	798	6252	0.8619	0.640326	1.34603	0.919689	1.03979	1.15641	HIGH
LEF	PF0013.1	quiespecific_enh	2282	18156	0.857643	0.639725	1.34064	0.973982	1.03258	1.10134	HIGH
COLUMN MEANING
observed_inside	Number of observed motifs inside enhancers
observed_outside	Number of observed motifs in the 2.5kb sequences flanking enhancers
observed_inside_perkb	Motifs per kb of unmasked sequence, inside enhancers
observed_outside_perkb	Motifs per kb of unmasked sequence, 2.5kb flanking enhancers
observed_in_out_ratio	motifs per kb inside/motfs per kb flanking
sim_ratio_q0.025	2.5% percentile of bootstrapped ratios
sim_ratio_q0.50	50% percentile of bootstrapped ratios
sim_ratio_q0.975	97.5% percentile of bootstrapped ratios
Significance niside vs outside	HIGH if observed ratio > 97.5% percentile; LOW if observed ratio < 2.5% percentile

## Sheet: EnhancerGroups_Bootstrap_interv
TF	Jaspar motif	observed_panquiesc	observed_prolifspecific_enh	observed_quiespecific_enh	prop_observed_panquiesc	prop_observed_prolifspecific_enh	prop_observed_quiespecific_enh	sim_panquiesc_q025	sim_prolifspecific_enh_q025	sim_quiespecific_enh_q025	sim_panquiesc_q05	sim_prolifspecific_enh_q05	sim_quiespecific_enh_q05	sim_panquiesc_q975	sim_prolifspecific_enh_q975	sim_quiespecific_enh_q975	DIFF_panquiesc	DIFF_prolifspecific_enh	DIFF_quiespecific_enh
SOX2	MA0143.3	767	495	1195	0.312169	0.201465	0.486365	0.297914	0.161579	0.487993	0.315425	0.177045	0.506919	0.334565	0.192918	0.526262	-	HIGH	LOW
NFIX	MA0671.1	1169	527	2087	0.309014	0.139307	0.551679	0.300013	0.164684	0.491138	0.316151	0.176844	0.507269	0.330168	0.18821	0.522865	-	LOW	HIGH
ASCL1	MA0816.1	947	793	1148	0.327909	0.274584	0.397507	0.297775	0.16205	0.488911	0.316482	0.176593	0.507271	0.333795	0.190106	0.525632	-	HIGH	LOW
ASCL2	MA1100.1	960	834	1260	0.314342	0.273084	0.412574	0.301236	0.163065	0.488531	0.317616	0.176162	0.506221	0.333996	0.189915	0.524894	-	HIGH	LOW
LEF	PF0013.1	1420	798	2282	0.315556	0.177333	0.507111	0.301556	0.166439	0.493772	0.314667	0.176889	0.508444	0.328222	0.188	0.521567	-	-	-
COLUMN MEANING
observed_***_enh	Number of motifs observed in given enhancer group
prop_observed_***_enh	Observed proportion of motifs in given enhancer group
Sim_***_q025	Percentile 2.5% of proportion of motifs observed in simulated samples
Sim_***_q05	Percentile 50% of proportion of motifs observed in simulated samples
Sim_***_q975	Percentile 97.5% of proportion of motifs observed in simulated samples
DIFF_***	HIGH if observed proportion > 97.5 percentile of bootstrapped proportion, LOW if observed < 2.5% percentile, - otherwise
