# Supplementary material for: The transcription factor LEF1 interacts with NFIX and switches isoforms during adult hippocampal neural stem cell quiescence
Source: Front Cell Dev Biol. 2022 Jul 22;10:912319. doi: 10.3389/fcell.2022.912319 (PMC9355129; doi:10.3389/fcell.2022.912319)
Supplement: Supplementary file 5 [file Table1.XLSX]

## Sheet: Quiescence UP (FC>1)
Gene Symbol	Fold-Change Quiescent vs Active		p-value	FDR
Hist1h2bh	1.71202	histone cluster 1, H2bh	7.41913e-07	0.00916485
Plcb1	3.31995	phospholipase C, beta 1 (phosphoinositide-specific)	4.78904e-05	0.119541
Pcdhb10	1.53416	protocadherin beta 10	6.35894e-05	0.119541
Sntb1	1.90709	syntrophin, beta 1	0.000100125	0.135167
Lgmn	1.36343	legumain	0.00010942	0.135167
Ids	1.72748	iduronate 2-sulfatase	0.000128961	0.144823
Tspyl1	1.34074	TSPY-like 1	0.000240852	0.170833
Ddx17	1.30035	DEAD (Asp-Glu-Ala-Asp) box polypeptide 17	0.000274642	0.170833
Fam13b1	1.50023	family with sequence similarity 13, member B1	0.000281593	0.170833
Bat5	1.43678	HLA-B associated transcript 5	0.000303662	0.170833
Zbtb2	1.28795	zinc finger and BTB domain containing 2	0.000310018	0.170833
Klf12	1.69576	Kruppel-like factor 12	0.000337372	0.170833
Ccnt2	1.47823	cyclin T2	0.000352671	0.170833
Dirc2	1.35995	disrupted in renal carcinoma 2 (human)	0.000395386	0.170833
Scml4	1.68748	sex comb on midleg-like 4 (Drosophila)	0.000397162	0.170833
Wdr13	1.19688	WD repeat domain 13	0.000428707	0.170833
Vps37a	1.66232	vacuolar protein sorting 37 homolog A (S. cerevisiae)	0.000452735	0.17477
Ptprn2	1.75644	protein tyrosine phosphatase, receptor type, N polypeptid	0.000525202	0.175068
Lrrc48	3.1461	leucine rich repeat containing 48	0.000534873	0.175068
Aytl1b	1.41576	acyltransferase like 1B	0.000611282	0.175775
RGD69425	1.17384	ubiquitin-conjugating enzyme	0.00065715	0.175775
Ripk1	1.24693	receptor (TNFRSF)-interacting serine-threonine kinase 1	0.00090687	0.175775
H3f3b	1.29867	H3 histone, family 3B	0.000917599	0.175775
Jazf1	1.61273	JAZF zinc finger 1	0.000961661	0.175775
Osbpl6	2.07175	oxysterol binding protein-like 6	0.000980887	0.175775
Rreb1	1.39622	ras responsive element binding protein 1	0.000984962	0.175775
Lxn	1.14287	latexin	0.000993105	0.175775
Pcdh24	2.57494	protocadherin 24	0.00100765	0.175775
Flrt1	2.95138	fibronectin leucine rich transmembrane protein 1	0.00101346	0.175775
Myd88	1.18104	myeloid differentiation primary response gene 88	0.00106259	0.175775
Uchl1	1.25394	ubiquitin carboxyl-terminal esterase L1 (ubiquitin thioles	0.00110629	0.175775
Znf250	1.35779	zinc finger protein 250	0.00111665	0.175775
Pde5a	1.58826	phosphodiesterase 5A, cGMP-specific	0.0011627	0.175775
Slc25a23	1.55833	solute carrier family 25 (mitochondrial carrier; pho	0.0013231	0.175775
Zkscan1	1.2709	zinc finger with KRAB and SCAN domains 1	0.00137183	0.175775
Tbc1d13	1.61575	TBC1 domain family, member 13	0.00138203	0.175775
RGD1564171	1.43129	RGD1564171	0.00144683	0.175775
Tcp11l1	1.33157	t-complex 11 like 1	0.00151685	0.175775
Peci	1.91363	peroxisomal D3,D2-enoyl-CoA isomerase	0.00166662	0.175775
Lmbr1l	1.20432	limb region 1-like homolog (mouse)	0.00168969	0.175775
Meis2	1.98014	Meis homeobox 2	0.00175906	0.175775
Akirin2	1.22371	akirin 2	0.00177074	0.175775
Dlg5	1.52278	discs, large homolog 5 (Drosophila)	0.00180548	0.175775
Stmn4	2.37766	stathmin-like 4	0.00181125	0.175775
Adck4	1.22044	aarF domain containing kinase 4	0.00182752	0.175775
Sil1	1.53456	SIL1 homolog, endoplasmic reticulum chaperone (S. cerevisia	0.0018404	0.175775
Epc2	1.20533	enhancer of polycomb homolog 2 (Drosophila)	0.00184275	0.175775
Snap25	3.00216	synaptosomal-associated protein 25	0.00187194	0.175775
Cirbp	1.43721	cold inducible RNA binding protein	0.00190795	0.175775
Kcnh1	1.1382	potassium voltage-gated channel, subfamily H (eag-related)	0.00195379	0.175775
Amn	1.17743	amnionless homolog (mouse)	0.00201226	0.175775
Ube2e3	1.69113	ubiquitin-conjugating enzyme E2E 3, UBC4	0.00205672	0.175775
S100b	1.24626	S100 calcium binding protein B	0.0020923	0.175775
Sall1	1.22129	sal-like 1 (Drosophila)	0.00220079	0.175775
p18	1.22058	RhoA activator C11orf59 homolog	0.00227317	0.175775
Pon2	1.83744	paraoxonase 2	0.002327	0.175775
Ttll1	1.26974	tubulin tyrosine ligase-like family, member 1	0.0023567	0.175775
Flcn	1.55846	folliculin	0.00237255	0.175775
Cacna2d3	1.41322	calcium channel, voltage-dependent, alpha2	0.00237726	0.175775
Rnf182	1.35218	ring finger protein 182	0.0024012	0.175775
Syap1	1.37981	synapse associated protein 1	0.00242753	0.175775
Brunol6	1.33034	bruno-like 6, RNA binding protein (Drosophila)	0.00242824	0.175775
RGD1308616	1.21128	similar to KIAA0467 protein	0.0024738	0.175775
Arl4d	4.39341	ADP-ribosylation factor-like 4D	0.00249236	0.175775
RGD1304728	1.1672	similar to 4933427D14Rik protein	0.00250891	0.175775
Tspyl4	1.66944	TSPY-like 4	0.00251094	0.175775
RGD1562747	1.43791	similar to RIKEN cDNA 1110012L19	0.00252113	0.175775
Kcng1	1.15608	potassium voltage-gated channel, subfamily G, member 1	0.00255217	0.175775
Nfix	1.86034	nuclear factor I	0.00256548	0.175775
Grn	1.36056	granulin	0.00257664	0.175775
Atp4a	1.17215	ATPase, H+	0.00264029	0.175775
Dcst2	1.35862	DC-STAMP domain containing 2	0.00267771	0.175775
Serinc5	2.05846	serine incorporator 5	0.00269809	0.175775
Ccdc107	1.49589	coiled-coil domain containing 107	0.00269997	0.175775
Pcdhb17	1.37222	protocadherin beta 17	0.00278384	0.175775
Slc17a5	1.40036	solute carrier family 17 (anion	0.00290537	0.175775
Pex26	1.25597	peroxisomal biogenesis factor 26	0.00294545	0.175775
Galm	1.49957	galactose mutarotase (aldose 1-epimerase)	0.00295374	0.175775
LOC290577	1.21547	hypothetical LOC290577	0.00295817	0.175775
Wdr47	1.7109	WD repeat domain 47	0.00296947	0.175775
Ankrd6	3.66093	ankyrin repeat domain 6	0.00297145	0.175775
Sbk1	1.32347	SH3-binding domain kinase 1	0.0029765	0.175775
Slc25a22	1.30041	solute carrier family 25 (mitochondrial carrier, glu	0.00300078	0.175775
Ube2d1	1.29615	ubiquitin-conjugating enzyme E2D 1, UBC4	0.00302109	0.175775
Eml2	1.95168	echinoderm microtubule associated protein like 2	0.00304398	0.175775
Btg1	1.60166	B-cell translocation gene 1, anti-proliferative	0.00304814	0.175775
Plcd4	2.28161	phospholipase C, delta 4	0.00305032	0.175775
Efna5	3.02348	ephrin A5	0.00305931	0.175775
Vamp2	1.59983	vesicle-associated membrane protein 2	0.00318974	0.176103
Tle4	1.59656	transducin-like enhancer of split 4 (E(sp1) homolog, Drosop	0.00319187	0.176103
Adamts12	1.20331	ADAM metallopeptidase with thrombospondin type 1 mot	0.00319233	0.176103
Gatad2b	1.19149	GATA zinc finger domain containing 2B	0.00319285	0.176103
Ilk	1.21025	integrin-linked kinase	0.00319568	0.176103
Muc1	1.32402	mucin 1, cell surface associated	0.00323813	0.176103
Ldlrad1	1.80532	low density lipoprotein receptor class A domain	0.00328062	0.176103
Stx6	1.45404	syntaxin 6	0.00330216	0.176103
Trim2	3.44395	tripartite motif-containing 2	0.00330756	0.176103
Naga	1.97441	N-acetyl galactosaminidase, alpha	0.00334141	0.176395
Dync1li2	1.31668	dynein, cytoplasmic 1 light intermediate chain 2	0.00336232	0.176743
RGD1310352	1.24654	similar to HTGN29 protein; keratinocytes associate	0.00339376	0.17764
Ypel5	1.44805	yippee-like 5 (Drosophila)	0.0034158	0.17804
Zyg11b	1.46443	zyg-11 homolog B (C. elegans)	0.00348275	0.179269
Nrxn2	1.78964	neurexin 2	0.00350236	0.179269
Slc25a13	3.13784	solute carrier family 25, member 13 (citrin)	0.00354689	0.179514
Serinc2	2.85946	serine incorporator 2	0.00359073	0.179514
Olfm3	2.13756	olfactomedin 3	0.00360448	0.179514
RGD1306371	1.39917	similar to putative nuclear protein, with 2 coiled	0.00364753	0.179514
Hmg20b	1.35388	high mobility group 20 B	0.00379361	0.18003
Mmd	1.24935	monocyte to macrophage differentiation-associated	0.00379368	0.18003
Pnoc	1.70561	prepronociceptin	0.0038624	0.18003
Lrrc8b	2.71327	leucine rich repeat containing 8 family, member B	0.00388081	0.18003
Sh3gl2	3.37783	SH3-domain GRB2-like 2	0.00388891	0.18003
Nedd4l	1.65008	neural precursor cell expressed, developmentally down-	0.00393926	0.18003
Fbxo16	1.28335	F-box protein 16	0.00394308	0.18003
Lrrc15	5.87925	leucine rich repeat containing 15	0.00394607	0.18003
Nppc	2.19542	natriuretic peptide precursor C	0.00394945	0.18003
Slc37a1	1.65617	solute carrier family 37 (glycerol-3-phosphate transp	0.00398437	0.18003
LOC680656	1.1769	hypothetical protein LOC680656	0.00405666	0.18003
Cacnb3	1.54196	calcium channel, voltage-dependent, beta 3 subunit	0.00411564	0.18003
Pcsk2	1.51619	proprotein convertase subtilisin	0.00417866	0.18003
Sdcbp	1.32265	syndecan binding protein	0.0042131	0.18003
Map1lc3b	1.29077	microtubule-associated protein 1 light chain 3 beta	0.00423648	0.18003
Mex3b	1.35134	mex3 homolog B (C. elegans)	0.00427268	0.18003
RGD621098	1.29561	similar to RIKEN cDNA D230025D16Rik	0.00440189	0.18003
Tsc1	1.17162	tuberous sclerosis 1	0.0044049	0.18003
Hpca	3.59197	hippocalcin	0.00452157	0.18003
Fgfr3	1.46994	fibroblast growth factor receptor 3	0.00453159	0.18003
LOC100125385	1.34083	hypothetical protein LOC100125385	0.00453823	0.18003
Sema4g	1.55434	sema domain, immunoglobulin domain (Ig), transmembrane	0.00456349	0.18003
Cdkl4	1.38517	cyclin-dependent kinase-like 4	0.00458056	0.18003
Hba-a2	1.98756	hemoglobin alpha, adult chain 2	0.00458745	0.18003
Rbms1	2.27955	RNA binding motif, single stranded interacting protein	0.00460277	0.18003
Triobp	1.4153	TRIO and F-actin binding protein	0.00466963	0.18003
Arrdc4	4.15454	arrestin domain containing 4	0.00470269	0.18003
Thtpa	1.6246	thiamine triphosphatase	0.00474082	0.18003
Atrnl1	1.39254	attractin like 1	0.00476054	0.18003
Id2	1.43849	inhibitor of DNA binding 2	0.00481673	0.18003
Dfna5	1.45738	deafness, autosomal dominant 5 (human)	0.00485338	0.18003
Helz	1.22913	helicase with zinc finger	0.00488083	0.18003
RGD1563070	1.68564	similar to hypothetical protein	0.00492405	0.18003
Ap3d1	1.23856	adaptor-related protein complex 3, delta 1 subunit	0.00492951	0.18003
Ndfip1	2.00685	Nedd4 family interacting protein 1	0.00497031	0.18003
Mta3	1.20344	metastasis associated 1 family, member 3	0.00498328	0.18003
Grb7	1.0216	growth factor receptor bound protein 7	0.00502152	0.18003
Slc25a44	1.37121	solute carrier family 25, member 44	0.00503536	0.18003
Ptov1	1.31984	prostate tumor overexpressed 1	0.00510374	0.18003
Zfp319	1.30583	zinc finger protein 319	0.00511419	0.18003
LOC686661	3.85846	similar to CG1998-PA	0.00513239	0.18003
Tmem164	1.39802	transmembrane protein 164	0.00517052	0.18003
Stk32c	3.27206	serine	0.00517826	0.18003
Spna2	1.63807	alpha-spectrin 2	0.00519357	0.18003
LOC688634	2.50504	similar to Histone acetyltransferase MYST4 (M	0.00524307	0.18003
Myl12b	1.15173	myosin, light chain 12B, regulatory	0.00527392	0.18003
Tspan12	1.24163	tetraspanin 12	0.00531824	0.18003
RGD1304952	1.98216	similar to RIKEN cDNA C530028O21 gene	0.00543341	0.18003
Pde4dip	3.89991	phosphodiesterase 4D interacting protein	0.0054438	0.18003
Cyp4f1	3.60454	cytochrome P450, family 4, subfamily f, polypeptide 1	0.00546065	0.18003
Trp53inp2	1.78687	tumor protein p53 inducible nuclear protein 2	0.00551275	0.18003
Btbd3	2.1897	BTB (POZ) domain containing 3	0.00551679	0.18003
Nefl	3.46693	neurofilament, light polypeptide	0.00553207	0.18003
Pde7b	1.55469	phosphodiesterase 7B	0.00555929	0.18003
Ctnnal1	1.95349	catenin (cadherin associated protein), alpha-like 1	0.0056233	0.18003
Mllt1	1.21341	myeloid	0.0056266	0.18003
Mect1	1.44106	mucoepidermoid carcinoma translocated 1	0.00566486	0.18003
Cacna2d1	1.95544	calcium channel, voltage-dependent, alpha2	0.00568197	0.18003
Sgip1	1.3661	SH3-domain GRB2-like (endophilin) interacting pro	0.0056985	0.18003
Unc13b	1.5467	unc-13 homolog B (C. elegans)	0.00570993	0.18003
Pde9a	3.7434	phosphodiesterase 9A	0.0057187	0.18003
Plekhg1	2.76622	pleckstrin homology domain containing, family G	0.00575291	0.18003
Trappc2	1.37465	trafficking protein particle complex 2	0.00578898	0.18003
Scgn	16.0238	secretagogin, EF-hand calcium binding protein	0.00582821	0.18003
Pax6	2.10345	paired box 6	0.00582873	0.18003
Ash1l	1.22757	ash1 (absent, small, or homeotic)-like (Drosophila)	0.00583049	0.18003
Tagln	1.29768	transgelin	0.00583265	0.18003
LOC689852	1.21072	similar to Proteasome inhibitor PI31 subunit	0.0058542	0.18003
Rab11b	1.67783	RAB11B, member RAS oncogene family	0.00585828	0.18003
Ndrg4	2.39566	N-myc downstream regulated gene 4	0.00586585	0.18003
Auts2	1.5007	autism susceptibility candidate 2	0.00593363	0.18003
Znf142	1.3023	zinc finger protein 142	0.00603431	0.181805
Epc1	1.28749	enhancer of polycomb homolog 1 (Drosophila)	0.00605642	0.181805
LOC680062	1.6155	hypothetical protein LOC680062	0.00607832	0.181805
Bet1l	1.22501	blocked early in transport 1 homolog (S. cerevisiae) like	0.00614164	0.182814
Echs1	1.33204	enoyl Coenzyme A hydratase, short chain, 1, mitochondrial	0.00621125	0.183148
Ech1	3.35671	enoyl coenzyme A hydratase 1, peroxisomal	0.0062705	0.183553
Clcnka	1.28062	chloride channel Ka	0.0062996	0.183969
Runx2	1.28593	runt related transcription factor 2	0.00633514	0.184571
Casp9	1.72242	caspase 9, apoptosis-related cysteine peptidase	0.00642815	0.184729
Gpr177	2.10916	G protein-coupled receptor 177	0.00647501	0.184729
Tesk1	1.22218	testis-specific kinase 1	0.00649447	0.184729
Rassf1	1.20993	Ras association (RalGDS	0.00649589	0.184729
Rbms3	4.48609	RNA binding motif, single stranded interacting pr	0.0065092	0.184729
Ip6k1	1.25829	inositol hexakisphosphate kinase 1	0.00652158	0.184729
Scg3	2.07478	secretogranin III	0.00652756	0.184729
Plxna4a	1.50865	plexin A4, A	0.00655066	0.184729
Bcl2l11	1.56594	BCL2-like 11 (apoptosis facilitator)	0.0065834	0.184729
Fga	1.90093	fibrinogen alpha chain	0.00663897	0.184729
Ogt	1.32556	O-linked N-acetylglucosamine (GlcNAc) transferase (UDP-N-ace	0.00664966	0.184729
Znf512b	1.4949	zinc finger protein 512B	0.00668373	0.184729
Syt5	1.77127	synaptotagmin V	0.00674353	0.184729
Bcr	1.17791	breakpoint cluster region	0.0067907	0.184729
Oraov1	1.28667	oral cancer overexpressed 1	0.00682515	0.184729
Ccdc88a	1.79336	coiled coil domain containing 88A	0.0068676	0.184729
Samd8	1.40363	sterile alpha motif domain containing 8	0.00688825	0.184729
RGD1561394	1.52005	similar to MLTK-beta	0.00688906	0.184729
Pltp	1.68929	phospholipid transfer protein	0.00691318	0.184729
Nrp2	1.47884	neuropilin 2	0.00698342	0.184729
Gfpt2	3.08619	glutamine-fructose-6-phosphate transaminase 2	0.00699397	0.184729
Adamts4	1.6472	ADAM metallopeptidase with thrombospondin type 1 motif,	0.0070199	0.184729
Trps1	1.247	trichorhinophalangeal syndrome I homolog (human)	0.00702081	0.184729
Ppp2r5b	1.57961	protein phosphatase 2, regulatory subunit B', beta isofo	0.00702854	0.184729
Tmem9b	1.50153	TMEM9 domain family, member B	0.00705651	0.184729
Coq10a	1.50853	coenzyme Q10 homolog A (S. cerevisiae)	0.00715125	0.18637
Zfp7	1.19495	zinc finger protein 7	0.00723759	0.186991
Osbpl5	1.20808	oxysterol binding protein-like 5	0.00726197	0.186991
Cml1	2.22358	camello-like 1	0.00726868	0.186991
Nos1ap	5.59324	nitric oxide synthase 1 (neuronal) adaptor protein	0.00729525	0.186991
Syngap1	1.28252	synaptic Ras GTPase activating protein 1 homolog (rat)	0.00739164	0.186991
Pld3	1.79672	phospholipase D family, member 3	0.00743281	0.186991
Olr1339	1.088	olfactory receptor 1339	0.00743792	0.186991
Adam15	1.76265	a disintegrin and metallopeptidase domain 15 (metargidin)	0.00752046	0.186991
Tmem30b	1.49631	transmembrane protein 30B	0.00753378	0.186991
RGD1564200	2.11011	similar to hypothetical protein MGC34646	0.00753835	0.186991
Zbtb9	1.26468	zinc finger and BTB domain containing 9	0.00758115	0.187344
Cacng5	5.45582	calcium channel, voltage-dependent, gamma subunit 5	0.00762562	0.187574
Chml	1.27703	choroideremia-like (Rab escort protein 2)	0.00765296	0.187574
Spata20	1.42003	spermatogenesis associated 20	0.00771202	0.187867
Hspb6	1.43623	heat shock protein, alpha-crystallin-related, B6	0.00774099	0.187867
Cacna1g	2.33062	calcium channel, voltage-dependent, T type, alpha 1G sub	0.00775277	0.187867
Sik1	1.29747	salt-inducible kinase 1	0.00783252	0.187873
Tnrc4	2.51705	trinucleotide repeat containing 4	0.00790019	0.187873
Acsf3	1.35405	acyl-CoA synthetase family member 3	0.00793324	0.187873
Mobkl2b	2.12562	MOB1, Mps One Binder kinase activator-like 2B (yeast)	0.00794394	0.187873
Nalcn	1.98559	sodium leak channel, non-selective	0.0079612	0.187873
Map1lc3a	1.32752	microtubule-associated protein 1 light chain 3 alpha	0.00797254	0.187873
Hspa12a	2.09195	heat shock 70kDa protein 12A	0.00801307	0.187873
Lgi1	10.604	leucine-rich, glioma inactivated 1	0.00802002	0.187873
Arid1a	1.25272	AT rich interactive domain 1A (SWI-like)	0.00806061	0.187873
Tmem126b	1.54301	transmembrane protein 126B	0.00813691	0.188231
Bhlhe22	3.89575	basic helix-loop-helix family, member e22	0.00815219	0.188232
Chrm4	1.72575	cholinergic receptor, muscarinic 4	0.00821368	0.188594
Celsr1	2.21884	cadherin, EGF LAG seven-pass G-type receptor 1 (	0.00829014	0.189442
Ptp4a1	1.31024	protein tyrosine phosphatase 4a1	0.00831341	0.189442
Jak1	1.42346	Janus kinase 1	0.00833357	0.189442
S1pr1	1.99528	sphingosine-1-phosphate receptor 1	0.00836186	0.189442
Pabpnl1	1.21445	poly(A)binding protein nuclear-like 1	0.00836781	0.189442
Stat6	1.41914	signal transducer and activator of transcription 6	0.00837167	0.189442
Cugbp2	1.35372	CUG triplet repeat, RNA binding protein 2	0.00837993	0.189442
Kctd12	2.6143	potassium channel tetramerisation domain containing 12	0.00843466	0.189442
Ccdc45	1.31183	coiled-coil domain containing 45	0.00845324	0.189515
Timp2	1.56049	TIMP metallopeptidase inhibitor 2	0.00849605	0.190021
Supt5h	1.28263	suppressor of Ty 5 homolog (S. cerevisiae)	0.00852337	0.190053
Stx5	1.14258	syntaxin 5	0.00859735	0.19023
Syn3	1.99244	synapsin III	0.0086273	0.19023
Emp3	2.23279	epithelial membrane protein 3	0.00866398	0.19023
Spon2	3.28811	spondin 2, extracellular matrix protein	0.00869134	0.19023
Atxn7	1.58862	ataxin 7	0.00870573	0.19023
Trim9	1.61258	tripartite motif-containing 9	0.00876473	0.19023
Ankrd1	1.41698	ankyrin repeat domain 1 (cardiac muscle)	0.00879433	0.19023
Pik3r3	1.8933	phosphoinositide-3-kinase, regulatory subunit 3 (gamma)	0.00891967	0.19023
Fam115a	1.42389	family with sequence similarity 115, member A	0.00894339	0.19023
Sox4	1.95337	SRY (sex determining region Y)-box 4	0.00895192	0.19023
Tmem35	2.05562	transmembrane protein 35	0.00895876	0.19023
Svop	1.77153	SV2 related protein	0.00901254	0.19023
Nod1	1.60539	nucleotide-binding oligomerization domain containing 1	0.00903552	0.19023
Epb4.1l4a	2.13836	erythrocyte protein band 4.1-like 4a	0.00903952	0.19023
LRRTM1	1.47313	leucine rich repeat transmembrane neuronal 1	0.00908389	0.19023
Dapk1	2.2953	death associated protein kinase 1	0.00916756	0.190287
Tulp4	1.56165	tubby like protein 4	0.00926677	0.190655
Cyth3	1.28065	cytohesin 3	0.0092883	0.190655
Scamp1	1.84736	secretory carrier membrane protein 1	0.00934617	0.190655
Lrtm2	1.29503	leucine-rich repeats and transmembrane domains 2	0.00935126	0.190655
Ptprf	1.44053	protein tyrosine phosphatase, receptor type, F	0.00936203	0.190655
Kcnh7	1.74382	potassium voltage-gated channel, subfamily H (eag-related)	0.00944991	0.190692
Map4	1.20645	microtubule-associated protein 4	0.00945205	0.190692
Pik3ip1	2.03932	phosphoinositide-3-kinase interacting protein 1	0.00948044	0.190692
Kirrel	1.42964	kin of IRRE like (Drosophila)	0.00949183	0.190692
Ncoa2	1.73903	nuclear receptor coactivator 2	0.00949368	0.190692
Dmrtc1a	1.28807	DMRT-like family C1a	0.00955391	0.191177
Brd2	1.2705	bromodomain containing 2	0.00956427	0.191177
Zc4h2	1.17884	zinc finger, C4H2 domain containing	0.0096291	0.191374
Ppp2r3a	2.04684	protein phosphatase 2 (formerly 2A), regulatory subun	0.00968772	0.191519
Tox4	1.18594	TOX high mobility group box family member 4	0.00970354	0.191519
Park2	2.30977	Parkinson disease (autosomal recessive, juvenile) 2, parki	0.00976743	0.191519
RGD1311756	3.14965	similar to hypothetical protein FLJ20950	0.00985096	0.191887
Atn1	1.33281	atrophin 1	0.00987941	0.191887
Leprel1	1.38958	leprecan-like 1	0.00990942	0.192168
Ccdc71	1.21268	coiled-coil domain containing 71	0.00994666	0.192297
Rora	1.25236	RAR-related orphan receptor alpha	0.0100297	0.193288
Sumf2	1.12309	sulfatase modifying factor 2	0.0100707	0.193774
Cox8a	1.2065	cytochrome c oxidase subunit VIIIa	0.0101363	0.194627
Gltscr1	1.36291	glioma tumor suppressor candidate region gene 1	0.0101465	0.194627
Lrrn3	4.90446	leucine rich repeat neuronal 3	0.010189	0.194635
Tax1bp3	1.52492	Tax1 (human T-cell leukemia virus type I) binding pro	0.0102413	0.194635
Fbxo6	1.43703	F-box protein 6	0.0102429	0.194635
Glb1l	1.82977	galactosidase, beta 1-like	0.0102846	0.194635
Smcr7	1.26699	Smith-Magenis syndrome chromosome region, candida	0.0102954	0.194635
RGD1305939	2.44918	hypothetical LOC300074	0.0104798	0.194635
Inpp5j	3.31236	inositol polyphosphate-5-phosphatase J	0.0105335	0.194635
Dnajb9	2.04938	DnaJ (Hsp40) homolog, subfamily B, member 9	0.01054	0.194635
RGD1562376	1.30716	similar to chromosome 6 open reading frame 7	0.0105514	0.194635
Zeb2	1.56616	zinc finger E-box binding homeobox 2	0.0105863	0.194635
Celsr3	2.36243	cadherin, EGF LAG seven-pass G-type receptor 3 (flamingo	0.01066	0.194635
Hbp1	1.41334	HMG-box transcription factor 1	0.010714	0.194635
Pcdhb14	1.38104	protocadherin beta 14	0.010819	0.194635
Neto2	1.35382	neuropilin (NRP) and tolloid (TLL)-like 2	0.0109171	0.194635
Jmjd8	1.33354	jumonji domain containing 8	0.0109638	0.194635
RGD1306636	1.64648	hypothetical LOC293498	0.0110085	0.194635
Inca1	1.2295	inhibitor of CDK, cyclin A1 interacting protein 1	0.0110734	0.194635
Zfp13	1.20081	zinc finger protein 13	0.011105	0.194635
Il13ra1	1.81977	interleukin 13 receptor, alpha 1	0.0111874	0.194635
Nhej1	1.36189	nonhomologous end-joining factor 1	0.0111877	0.194635
Spon1	2.40705	spondin 1, extracellular matrix protein	0.0111895	0.194635
Spag8	1.3285	sperm associated antigen 8	0.0111954	0.194635
Dos	3.12087	downstream of Stk11	0.0112188	0.194635
Ttc9b	1.93606	tetratricopeptide repeat domain 9B	0.0113316	0.194635
Cdipt	1.16948	CDP-diacylglycerol--inositol 3-phosphatidyltransferase (ph	0.0113772	0.194635
Abr	2.40358	active BCR-related gene	0.0113942	0.194635
Nfib	1.36298	nuclear factor I	0.0114335	0.194635
Tspan18	1.61768	tetraspanin 18	0.0114427	0.194635
Fbxo11	1.21759	F-box protein 11	0.0114846	0.194635
Npr3	3.00369	natriuretic peptide receptor C	0.0115232	0.194635
Prepl	1.59037	prolyl endopeptidase-like	0.0115651	0.194635
Pcdhb19	1.46366	protocadherin beta 19	0.0115713	0.194635
Chmp1a	1.52413	chromatin modifying protein 1A	0.0116342	0.194635
Fbrsl1	2.98703	fibrosin-like 1	0.0116415	0.194635
Otud5	1.23339	OTU domain containing 5	0.011702	0.194635
Dnajc5	1.31936	DnaJ (Hsp40) homolog, subfamily C, member 5	0.0117463	0.194635
Akap7	1.59492	A kinase (PRKA) anchor protein 7	0.0118079	0.194635
Tshz1	1.39124	teashirt zinc finger homeobox 1	0.0118676	0.194635
RGD1304924	1.33346	similar to hypothetical protein FLJ31364	0.0118797	0.194635
Igfbp5	7.8742	insulin-like growth factor binding protein 5	0.0119898	0.194635
Nkd1	1.73131	naked cuticle homolog 1 (Drosophila)	0.0120213	0.194635
Lrrc16a	2.55902	leucine rich repeat containing 16A	0.0120436	0.194635
Rtbdn	1.5787	retbindin	0.012051	0.194635
Dstyk	1.81419	dual serine	0.0121627	0.194635
Baz2b	1.67758	bromodomain adjacent to zinc finger domain, 2B	0.0121703	0.194635
Abhd15	1.4359	abhydrolase domain containing 15	0.0121735	0.194635
Fam82a1	1.89662	family with sequence similarity 82, member A1	0.012211	0.194635
Slc44a2	1.24194	solute carrier family 44, member 2	0.0122144	0.194635
N-pac	1.71574	cytokine-like nuclear factor n-pac	0.0122169	0.194635
Znf618	1.444	zinc finger protein 618	0.0122258	0.194635
Coro2b	3.43833	coronin, actin binding protein, 2B	0.0122359	0.194635
Col6a6	1.1813	collagen, type VI, alpha 6	0.0122906	0.194635
Cdca7l	1.90012	cell division cycle associated 7 like	0.0124152	0.194635
RGD1309403	1.28073	similar to hypothetical protein FLJ12661	0.0124732	0.194635
Tnfsf13	1.47409	tumor necrosis factor (ligand) superfamily, member 13	0.012482	0.194635
Ubxn6	1.29595	UBX domain protein 6	0.0125535	0.194635
Orai2	1.89729	ORAI calcium release-activated calcium modulator 2	0.0125783	0.194635
Opn4	1.19401	opsin 4	0.0125894	0.194635
Fam5b	2.34258	family with sequence similarity 5, member B	0.0126199	0.194635
Tmem168	1.20701	transmembrane protein 168	0.0127502	0.194635
Manea	1.35729	mannosidase, endo-alpha	0.0127595	0.194635
Slc22a17	1.52207	solute carrier family 22, member 17	0.0127864	0.194635
LOC100125365	1.267	hypothetical protein LOC100125365	0.0128663	0.194635
Otud7b	1.40999	OTU domain containing 7B	0.0128862	0.194635
Smpd3	1.42287	sphingomyelin phosphodiesterase 3, neutral	0.0129097	0.194635
Mrfap1	1.36462	Mof4 family associated protein 1	0.0129151	0.194635
Sh3bgrl3	1.49665	SH3 domain binding glutamic acid-rich protein-like 3	0.0129478	0.194635
Calcoco1	1.88997	calcium binding and coiled coil domain 1	0.0129561	0.194635
Prrt1	1.49752	proline-rich transmembrane protein 1	0.01299	0.194635
Sod3	2.06731	superoxide dismutase 3, extracellular	0.0131336	0.194635
Nrip1	1.27681	nuclear receptor interacting protein 1	0.0132799	0.194635
Lsp1	1.56298	lymphocyte-specific protein 1	0.0132895	0.194635
Htr1b	1.4529	5-hydroxytryptamine (serotonin) receptor 1B	0.0132921	0.194635
Krtap1-5	1.39651	keratin associated protein 1-5	0.0133178	0.194635
Pigs	1.24004	phosphatidylinositol glycan anchor biosynthesis, class S	0.0133211	0.194635
RGD1306880	2.26925	similar to hypothetical protein MGC47816	0.0133935	0.194635
Znf688	1.22879	zinc finger protein 688	0.0133953	0.194635
Dusp8	2.28644	dual specificity phosphatase 8	0.0134038	0.194635
Rere	1.3435	arginine-glutamic acid dipeptide (RE) repeats	0.0134097	0.194635
Prkag3	1.2268	protein kinase, AMP-activated, gamma 3 non-catalytic s	0.0134203	0.194635
Gucy1b3	2.08022	guanylate cyclase 1, soluble, beta 3	0.0134211	0.194635
Tmtc4	3.57586	transmembrane and tetratricopeptide repeat containing 4	0.0134958	0.194635
Klf11	1.44447	Kruppel-like factor 11	0.0135001	0.194635
Gpsm3	1.22453	G-protein signaling modulator 3 (AGS3-like, C. elegans)	0.0135659	0.194635
Slc29a3	1.73566	solute carrier family 29 (nucleoside transporters), memb	0.0135667	0.194635
Arsb	1.41999	arylsulfatase B	0.0136016	0.194635
Dusp1	1.59438	dual specificity phosphatase 1	0.0136037	0.194635
Tceb3	1.28494	transcription elongation factor B (SIII), polypeptide 3	0.0136094	0.194635
Leprel2	1.40562	leprecan-like 2	0.0136344	0.194635
Cib1	1.41397	calcium and integrin binding 1 (calmyrin)	0.0136559	0.194635
Bgn	11.058	biglycan	0.0137257	0.194635
Fhit	1.62732	fragile histidine triad gene	0.0137618	0.194635
Gpbp1l1	1.20261	GC-rich promoter binding protein 1-like 1	0.0137652	0.194635
Suv420h1	1.43717	suppressor of variegation 4-20 homolog 1 (Drosophila	0.0137682	0.194635
LOC679578	1.31354	similar to Protein C18orf1	0.0138374	0.194635
Sema3c	7.07462	sema domain, immunoglobulin domain (Ig), short basic d	0.0138742	0.194635
Th	1.62009	tyrosine hydroxylase	0.0138914	0.194635
Pi4kb	1.11439	phosphatidylinositol 4-kinase, catalytic, beta	0.0139604	0.194635
Btbd17	1.95509	BTB (POZ) domain containing 17	0.0140221	0.194635
Smarca2	2.42517	SWI	0.0140478	0.194635
Diras1	1.14867	DIRAS family, GTP-binding RAS-like 1	0.014073	0.194635
Tmem59	1.22473	transmembrane protein 59	0.0140872	0.194635
Fam125b	1.55592	family with sequence similarity 125, member B	0.0141014	0.194635
Kcnmb4	1.52634	potassium large conductance calcium-activated channel, su	0.0141035	0.194635
Hs3st1	5.26546	heparan sulfate (glucosamine) 3-O-sulfotransferase 1	0.0141186	0.194635
RGD1561539	13.8084	similar to Homeobox protein DLX-6	0.0141787	0.194635
Ypel4	2.5785	yippee-like 4 (Drosophila)	0.0142502	0.194635
Afap1	1.41025	actin filament associated protein 1	0.0143203	0.194635
Ptprk	1.32287	protein tyrosine phosphatase, receptor type, K, extrace	0.0143556	0.194635
Zmynd10	1.55482	zinc finger, MYND-type containing 10	0.0144139	0.194635
Ssh3	1.87097	slingshot homolog 3 (Drosophila)	0.0144322	0.194635
Hadh	1.19113	hydroxyacyl-Coenzyme A dehydrogenase	0.0144603	0.194635
Zfp426l2	1.24143	zinc finger protein 426-like 2	0.0145281	0.194635
Acadm	1.26412	acyl-Coenzyme A dehydrogenase, C-4 to C-12 straight chain	0.0145985	0.194635
Plscr3	1.61363	phospholipid scramblase 3	0.0146044	0.194635
Atp2b3	1.31848	ATPase, Ca++ transporting, plasma membrane 3	0.0146098	0.194635
Anapc4	1.24292	anaphase promoting complex subunit 4	0.0146593	0.194635
Foxo3	1.65244	forkhead box O3	0.0147604	0.194635
RGD1563528	1.30487	similar to Brain protein 44-like	0.0147636	0.194635
Mfap4	3.46537	microfibrillar-associated protein 4	0.0147706	0.194635
Galnt13	1.28992	UDP-N-acetyl-alpha-D-galactosamine:polypeptide N-acetylg	0.0148754	0.194635
Pou3f2	1.42067	POU class 3 homeobox 2	0.0148956	0.194635
Ulk1	1.98702	Unc-51 like kinase 1 (C. elegans)	0.0149231	0.194635
Sep5	1.45174	septin 5	0.0149821	0.194635
Ltbp3	1.81688	latent transforming growth factor beta binding pr	0.0149917	0.194635
Dcx	2.2483	doublecortin	0.0150055	0.194635
Dpp7	1.45771	dipeptidylpeptidase 7	0.0150289	0.194635
Hapln1	3.22375	hyaluronan and proteoglycan link protein 1	0.0151652	0.194635
Vwa5b2	1.31644	von Willebrand factor A domain containing 5B2	0.015175	0.194635
Peli3	1.2869	pellino 3	0.0151909	0.194635
Il11ra1	2.05381	interleukin 11 receptor, alpha chain 1	0.015227	0.194635
Slc22a18	1.19502	solute carrier family 22, member 18	0.0152635	0.194635
Tnpo2	1.40643	transportin 2 (importin 3, karyopherin beta 2b)	0.0152803	0.194635
Klf13	1.35977	Kruppel-like factor 13	0.0153059	0.194635
Fam84a	1.23443	family with sequence similarity 84, member A	0.0153154	0.194635
Atp6v1b2	1.23456	ATPase, H transporting, lysosomal V1 subunit B2	0.0154269	0.194635
Tbc1d24	1.24034	TBC1 domain family, member 24	0.0154338	0.194635
Fbxo39	1.27245	F-box protein 39	0.015495	0.194635
Geft	1.26324	RhoA	0.0155113	0.194635
RGD1310552	3.14984	similar to hypothetical protein MGC38960	0.0156085	0.194635
Sp4	1.75521	Sp4 transcription factor	0.0156179	0.194635
Scp2	1.2722	sterol carrier protein 2	0.0156205	0.194635
Cacna1d	1.98355	calcium channel, voltage-dependent, L type, alpha 1D sub	0.0158081	0.194635
RGD1561672	1.43947	similar to novel protein	0.0158101	0.194635
Slitrk6	2.80021	SLIT and NTRK-like family, member 6	0.015822	0.194635
Hdac4	1.8871	histone deacetylase 4	0.0158275	0.194635
Ccnjl	1.42551	cyclin J-like	0.015852	0.194635
Dlx5	45.8072	distal-less homeobox 5	0.0158694	0.194635
RT1-CE13	1.20944	RT1 class I, locus CE13	0.0159001	0.194635
Tmco3	1.24023	transmembrane and coiled-coil domains 3	0.0159509	0.194635
Napa	1.44536	N-ethylmaleimide-sensitive factor attachment protein, alpha	0.0159932	0.194635
LOC689574	1.6248	hypothetical protein LOC689574	0.0159952	0.194635
Spg20	1.21886	spastic paraplegia 20 (Troyer syndrome) homolog (human)	0.0159973	0.194635
Lrp1b	1.71521	low density lipoprotein-related protein 1B (deleted in	0.0159974	0.194635
Cpt2	1.6581	carnitine palmitoyltransferase 2	0.0160008	0.194635
Fbln7	1.20824	fibulin 7	0.0160358	0.194635
Cyp46a1	1.74396	cytochrome P450, family 46, subfamily a, polypeptide	0.0160476	0.194635
Aldh16a1	1.18538	aldehyde dehydrogenase 16 family, member A1	0.0160677	0.194635
Os9	1.31731	osteosarcoma amplified 9	0.0160708	0.194635
Rgs12	1.60354	regulator of G-protein signaling 12	0.0160844	0.194635
Uvrag	1.34295	UV radiation resistance associated gene	0.0161117	0.194635
Zmym2	1.28188	zinc finger, MYM-type 2	0.0162139	0.194635
Crebbp	1.43492	CREB binding protein	0.0162235	0.194635
Ccng2	2.0743	cyclin G2	0.0162492	0.194635
Dnai1	1.39561	dynein, axonemal, intermediate chain 1	0.0162705	0.194635
Dnajc6	2.46973	DnaJ (Hsp40) homolog, subfamily C, member 6	0.0162962	0.194635
Pfkfb2	1.27591	6-phosphofructo-2-kinase	0.0163369	0.194635
Tmem86a	1.30436	transmembrane protein 86A	0.0164502	0.194635
Egfl8	1.23944	EGF-like-domain, multiple 8	0.0164578	0.194635
Phka1	1.27425	phosphorylase kinase, alpha 1	0.0165254	0.194635
Gsta4	1.75517	glutathione S-transferase alpha 4	0.0165842	0.194635
Fgf14	5.71651	fibroblast growth factor 14	0.0166265	0.194635
Tmprss8	1.17512	transmembrane protease, serine 8 (intestinal)	0.0166913	0.194635
Smad2	1.28488	SMAD family member 2	0.0167296	0.194635
Mfsd4	1.62944	major facilitator superfamily domain containing 4	0.0168361	0.194635
Tp53inp1	1.63335	tumor protein p53 inducible nuclear protein 1	0.0169321	0.194635
Farp1	1.34966	FERM, RhoGEF (Arhgef) and pleckstrin domain protein 1 (	0.0169374	0.194635
Foxn3	1.42767	forkhead box N3	0.0169575	0.194635
RGD1307067	1.52455	LOC362840	0.017018	0.194635
LOC688765	1.41361	hypothetical protein LOC688765	0.0170707	0.194635
Mapk8ip2	1.60477	mitogen-activated protein kinase 8 interacting	0.017088	0.194635
Bmf	1.23253	Bcl2 modifying factor	0.0171031	0.194635
Fbxw5	1.36053	F-box and WD repeat domain containing 5	0.0171072	0.194635
RGD1311429	1.32994	similar to KIAA1267 protein	0.0171133	0.194635
Id1	2.02673	inhibitor of DNA binding 1	0.0171142	0.194635
Ubl7	1.31945	ubiquitin-like 7 (bone marrow stromal cell-derived)	0.0171588	0.194635
Tbx10	1.19128	T-box 10	0.0172343	0.194635
RGD1560755	1.31197	similar to D8Ertd354e protein	0.0172525	0.194635
Med25	1.608	mediator complex subunit 25	0.0173122	0.194635
Zmynd11	1.17881	zinc finger, MYND domain containing 11	0.0173197	0.194635
Arhgef1	1.35186	Rho guanine nucleotide exchange factor (GEF) 1	0.0173685	0.194635
RGD1306404	1.23454	similar to mKIAA1402 protein	0.0173732	0.194635
Zfyve28	1.204	zinc finger, FYVE domain containing 28	0.0174421	0.194635
Ltb4r2	1.15531	leukotriene B4 receptor 2	0.0175382	0.194635
RGD1563281	1.17722	similar to leucine-rich repeat domain-contai	0.0175598	0.194635
Zmym6	1.21323	zinc finger, MYM-type 6	0.0175866	0.194635
Ddr1	1.51425	discoidin domain receptor tyrosine kinase 1	0.0175983	0.194635
Fam82b	1.55094	family with sequence similarity 82, member B	0.0176024	0.194635
Marveld2	1.60782	MARVEL domain containing 2	0.0177198	0.194635
RGD1308759	1.29525	similar to KIAA0892 protein	0.0177688	0.194635
Ahr	2.49359	aryl hydrocarbon receptor	0.0177861	0.194635
Abcc1	1.25104	ATP-binding cassette, sub-family C (CFTR	0.0178024	0.194635
RGD1309903	2.19572	similar to mKIAA1244 protein	0.0178075	0.194635
Ccdc33	1.24391	coiled-coil domain containing 33	0.0178265	0.194635
RGD1305793	1.42077	similar to hypothetical protein FLJ20154	0.0178562	0.194635
Ptpn11	1.22105	protein tyrosine phosphatase, non-receptor type 11	0.0179123	0.194635
Calcr	3.67582	calcitonin receptor	0.0179541	0.194635
Zhx2	1.65641	zinc fingers and homeoboxes 2	0.0179554	0.194635
Ddc	2.60534	dopa decarboxylase (aromatic L-amino acid decarboxylase)	0.0179998	0.194635
Ugt1a5	1.35718	UDP glucuronosyltransferase 1 family, polypeptide A5	0.0180037	0.194635
Styxl1	1.80154	serine	0.0180197	0.194635
Unc5c	1.81495	unc-5 homolog C (C. elegans)	0.0180654	0.194635
LOC100362202	1.57454	zinc finger protein 408	0.0181027	0.194635
Rnf123	1.28708	ring finger protein 123	0.0181151	0.194635
Plrg1	1.26222	pleiotropic regulator 1, PRL1 homolog (Arabidopsis)	0.018125	0.194635
Igsf3	2.361	immunoglobulin superfamily, member 3	0.0181273	0.194635
LOC683844	1.3089	similar to RING finger protein 11 (NEDD4 WW d	0.0181575	0.194635
Gsc2	1.16366	goosecoid homeobox 2	0.0182136	0.194635
Rb1cc1	1.35183	RB1-inducible coiled-coil 1	0.0182747	0.194635
LOC497934	1.18056	similar to hypothetical protein FLJ20014	0.0183068	0.194635
Pfn2	2.24747	profilin 2	0.0183104	0.194635
Dbn1	1.82117	drebrin 1	0.0183123	0.194635
Enpp2	3.4326	ectonucleotide pyrophosphatase	0.0183393	0.194635
Fam122a	1.52777	family with sequence similarity 122A	0.0183526	0.194635
Mxd1	1.51002	max dimerization protein 1	0.0183627	0.194635
Slc22a15	1.4458	solute carrier family 22, member 15	0.0183629	0.194635
Wsb1	1.32201	WD repeat and SOCS box-containing 1	0.0183682	0.194635
Hs1bp3	1.41433	HCLS1 binding protein 3	0.018417	0.194635
Zbtb3	1.4198	zinc finger and BTB domain containing 3	0.0184266	0.194635
Bmper	13.7955	BMP-binding endothelial regulator	0.018452	0.194635
Socs7	1.20684	suppressor of cytokine signaling 7	0.0185387	0.194635
Rps6ka5	1.81209	ribosomal protein S6 kinase, polypeptide 5	0.0185716	0.194635
Fam65c	1.20467	family with sequence similarity 65, member C	0.0185912	0.194635
Vav2	1.73231	vav 2 guanine nucleotide exchange factor	0.0186724	0.194635
Znf574	1.22682	zinc finger protein 574	0.0187291	0.194635
Ubp1	1.22757	upstream binding protein 1 (LBP-1a)	0.018815	0.194635
Mapre3	1.6763	microtubule-associated protein, RP	0.0188214	0.194635
Synj1	1.85104	synaptojanin 1	0.0188442	0.194635
Yipf1	1.37692	Yip1 domain family, member 1	0.0188489	0.194635
Cyp2j4	1.32914	cytochrome P450, family 2, subfamily j, polypeptide 4	0.0188605	0.194635
Lix1l	1.35341	Lix1 homolog (mouse)-like	0.0189189	0.194635
Aldoc	1.26362	aldolase C, fructose-bisphosphate	0.0189246	0.194635
MGC116121	1.24553	similar to RIKEN cDNA 2700062C07	0.0189552	0.194635
Foxj2	1.32247	forkhead box J2	0.0189978	0.194635
Rbp4	4.74596	retinol binding protein 4, plasma	0.0190396	0.194635
Ank3	1.80973	ankyrin 3, epithelial	0.0190477	0.194635
Pcm1	1.25113	pericentriolar material 1	0.0190803	0.194635
Crkl	1.25104	v-crk sarcoma virus CT10 oncogene homolog (avian)-like	0.0190886	0.194635
Fgd2	1.22639	FYVE, RhoGEF and PH domain containing 2	0.0191098	0.194635
LOC311026	1.52503	similar to mKIAA1461 protein	0.0191281	0.194635
Rasa1	1.1974	RAS p21 protein activator (GTPase activating protein) 1	0.0191945	0.194635
RGD1307597	1.37399	similar to mKIAA0317 protein	0.0192602	0.194635
Coro1c	1.26179	coronin, actin binding protein 1C	0.0192997	0.194635
Oasl	1.44276	2'-5'-oligoadenylate synthetase-like	0.019333	0.194635
Adamts2	1.1426	ADAM metallopeptidase with thrombospondin type 1 moti	0.0193881	0.194635
Elf1	1.20147	E74-like factor 1	0.0194316	0.194635
Idua	1.67477	alpha-L-iduronidase	0.019482	0.194635
Brd4	1.20863	bromodomain containing 4	0.0194862	0.194635
Tob1	1.61982	transducer of ErbB-2.1	0.0195136	0.194635
Atp6v0d1	1.28726	ATPase, H+ transporting, lysosomal 38kDa, V0 subunit	0.0195696	0.194635
Dnajc4	1.39506	DnaJ (Hsp40) homolog, subfamily C, member 4	0.0196263	0.194635
Taz	1.40823	tafazzin	0.0196722	0.194635
Prr14	1.41902	proline rich 14	0.0196752	0.194635
Cenpj	1.57985	centromere protein J	0.0196781	0.194635
Slc34a2	1.26568	solute carrier family 34 (sodium phosphate), member 2	0.0197825	0.194635
Tmx4	1.57691	thioredoxin-related transmembrane protein 4	0.0197925	0.194635
Kcnn1	1.52634	potassium intermediate	0.019812	0.194635
Blcap	1.41071	bladder cancer associated protein homolog (human)	0.0198145	0.194635
Nol4	1.44369	nucleolar protein 4	0.0198331	0.194635
Mcoln1	1.26071	mucolipin 1	0.0198384	0.194635
RGD1305807	1.55311	hypothetical LOC298077	0.019842	0.194635
Cacnb1	1.20623	calcium channel, voltage-dependent, beta 1 subunit	0.0199266	0.194635
Cdadc1	1.28742	cytidine and dCMP deaminase domain containing 1	0.0199311	0.194635
Syt11	1.57135	synaptotagmin XI	0.0199447	0.194635
Ogfod2	1.25327	2-oxoglutarate and iron-dependent oxygenase domain con	0.019972	0.194635
Klhl9	1.28863	kelch-like 9 (Drosophila)	0.0199721	0.194635
Gbx2	1.62679	gastrulation brain homeobox 2	0.0200161	0.194635
Itm2b	1.43794	integral membrane protein 2B	0.0200407	0.194635
F8a1	1.39996	coagulation factor VIII-associated (intronic transcript)	0.0200447	0.194635
Hdac9	1.5614	histone deacetylase 9	0.0200586	0.194635
Rapgef2	1.35751	Rap guanine nucleotide exchange factor (GEF) 2	0.0201779	0.194635
Mks1	1.3735	Meckel syndrome, type 1	0.0203203	0.194635
Snf1lk2	1.59361	SNF1-like kinase 2	0.0203502	0.194635
Zbtb33	1.26731	zinc finger and BTB domain containing 33	0.0203861	0.194635
Adhfe1	2.28113	alcohol dehydrogenase, iron containing, 1	0.0204063	0.194635
Ostm1	1.79863	osteopetrosis associated transmembrane protein 1	0.0204138	0.194635
RGD1562871	1.12602	similar to BMI1-like protein	0.0204617	0.194635
Creb3	1.41415	cAMP responsive element binding protein 3	0.0204932	0.194635
Il17re	1.13326	interleukin 17 receptor E	0.0204952	0.194635
Hn1	1.35751	hematological and neurological expressed 1	0.0205038	0.194635
Dsel	1.66691	dermatan sulfate epimerase-like	0.020543	0.194635
Hexb	1.294	hexosaminidase B	0.0206404	0.194635
Dlx2	25.1551	distal-less homeobox 2	0.0206458	0.194635
Lrsam1	1.27959	leucine rich repeat and sterile alpha motif containing	0.0206484	0.194635
Bmpr2	1.2441	bone morphogenetic protein receptor, type II (serine	0.0206892	0.194635
RGD1565536	2.12442	similar to hypothetical protein	0.0207072	0.194635
Negr1	3.80556	neuronal growth regulator 1	0.0208279	0.194635
Ubqln2	1.21653	ubiquilin 2	0.0208348	0.194635
Auts2l	2.88668	autism susceptibility candidate 2-like	0.0208365	0.194635
Nmbr	1.5274	neuromedin B receptor	0.0208834	0.194635
Zmiz2	1.38429	zinc finger, MIZ-type containing 2	0.0209328	0.194635
Pdk2	1.88814	pyruvate dehydrogenase kinase, isozyme 2	0.0209583	0.194635
Rab9b	1.40412	RAB9B, member RAS oncogene family	0.020975	0.194635
Renbp	1.70058	renin binding protein	0.0209952	0.194635
Asb13	1.21434	ankyrin repeat and SOCS box-containing 13	0.0209987	0.194635
Gnl3l	1.27512	guanine nucleotide binding protein-like 3 (nucleolar)-l	0.0210121	0.194635
LOC683719	2.07863	similar to RAS and EF hand domain containing	0.0210895	0.194635
Itfg3	1.22998	integrin alpha FG-GAP repeat containing 3	0.0210916	0.194635
Ccdc97	1.17599	coiled-coil domain containing 97	0.0211631	0.194635
Ncoa6	1.28082	nuclear receptor coactivator 6	0.021172	0.194635
Sema4b	1.82847	sema domain, immunoglobulin domain (Ig), transmembrane	0.0212135	0.194635
Tsc22d1	1.4418	TSC22 domain family, member 1	0.0212873	0.194635
Psd3	2.33089	pleckstrin and Sec7 domain containing 3	0.0213832	0.194635
Abi1	1.24447	abl-interactor 1	0.0214056	0.194635
RGD1565374	1.22213	similar to hypothetical protein LOC199675	0.0214134	0.194635
LOC686753	1.67606	similar to nephronectin isoform a	0.0214376	0.194635
Hmx3	1.09187	H6 family homeobox 3	0.0214389	0.194635
Lrch4	1.20299	leucine-rich repeats and calponin homology (CH) domain	0.0214623	0.194635
Hisppd2a	1.48807	histidine acid phosphatase domain containing 2A	0.0214854	0.194635
Ranbp10	1.60199	RAN binding protein 10	0.0215237	0.194635
Slc4a3	1.53319	solute carrier family 4 (anion exchanger), member 3	0.0215332	0.194635
Spint2	1.40088	serine peptidase inhibitor, Kunitz type, 2	0.0215538	0.194635
RGD1563224	1.44633	similar to 4930438D12Rik protein	0.0215709	0.194635
Usp9x	1.308	ubiquitin specific peptidase 9, X-linked	0.0215723	0.194635
Lats2	2.57973	large tumor suppressor 2	0.0215838	0.194635
Numb	1.3022	numb homolog (Drosophila)	0.0215928	0.194635
Dcbld1	9.18337	discoidin, CUB and LCCL domain containing 1	0.0216253	0.194635
LOC685233	1.35198	hypothetical protein LOC685233	0.0216255	0.194635
Btrc	1.49955	beta-transducin repeat containing	0.0216283	0.194635
Zbtb43	1.2193	zinc finger and BTB domain containing 43	0.0216514	0.194635
Coro7	1.38651	coronin 7	0.0216702	0.194635
Atxn7l2	2.26446	ataxin 7-like 2	0.0216854	0.194635
Hipk1	1.78902	homeodomain interacting protein kinase 1	0.0217584	0.194635
Aplp1	1.88679	amyloid beta (A4) precursor-like protein 1	0.0218453	0.194635
Pygo1	1.55577	pygopus 1	0.0218797	0.194635
Nog	1.81905	noggin	0.0218959	0.194635
Dlc1	1.03112	deleted in liver cancer 1	0.0219042	0.194635
Ctbp2	1.27462	C-terminal binding protein 2	0.0219168	0.194635
Msl3l2	1.21885	male-specific lethal 3-like 2 (Drosophila)	0.0219336	0.194635
Bace1	1.8234	beta-site APP cleaving enzyme 1	0.0220212	0.194635
Sdk2	2.62544	sidekick homolog 2 (chicken)	0.0221264	0.194635
Cdh11	1.44366	cadherin 11	0.022149	0.194635
Ccdc62	1.42817	coiled-coil domain containing 62	0.0221622	0.194635
Pttg1ip	1.37091	pituitary tumor-transforming 1 interacting protein	0.0222142	0.194635
Panx3	3.55866	pannexin 3	0.0222145	0.194635
Ifitm6	2.16384	interferon induced transmembrane protein 6	0.0222226	0.194635
Bambi	2.18088	BMP and activin membrane-bound inhibitor, homolog (Xenopus	0.0222281	0.194635
Cmip	1.33428	c-Maf-inducing protein	0.0222413	0.194635
Zfp37	1.17962	zinc finger protein 37	0.0222708	0.194635
Cnih2	1.69435	cornichon homolog 2 (Drosophila)	0.0223184	0.194635
Cbfa2t3	1.55014	core-binding factor, runt domain, alpha subunit 2; tr	0.0223353	0.194635
Odf1	1.20247	outer dense fiber of sperm tails 1	0.0223844	0.194635
Arid1b	1.76443	AT rich interactive domain 1B (Swi1 like)	0.0223991	0.194635
Satb1	1.36952	SATB homeobox 1	0.022429	0.194635
Reln	2.5051	reelin	0.0224466	0.194635
Pnpla2	1.33896	patatin-like phospholipase domain containing 2	0.0224474	0.194635
Dixdc1	1.83748	DIX domain containing 1	0.0225162	0.194635
Fbln5	1.30203	fibulin 5	0.0225522	0.194635
Dact1	2.76305	dapper, antagonist of beta-catenin, homolog 1 (Xe	0.022613	0.194635
Oplah	1.21494	5-oxoprolinase (ATP-hydrolysing)	0.0226684	0.194635
Trappc9	1.3991	trafficking protein particle complex 9	0.0226932	0.194635
IgG-2a	1.20287	gamma-2a immunoglobulin heavy chain	0.0227172	0.194635
Dcaf7	1.29813	DDB1 and CUL4 associated factor 7	0.0227761	0.194635
Gbe1	1.48835	glucan (1,4-alpha-), branching enzyme 1	0.0228382	0.194635
Dyrk1b	1.52681	dual-specificity tyrosine-(Y)-phosphorylation regulate	0.0228459	0.194635
Slmo1	1.68289	slowmo homolog 1 (Drosophila)	0.022846	0.194635
RGD1307288	1.1657	similar to Protein C21orf58	0.0229385	0.194635
Prokr2	1.21645	prokineticin receptor 2	0.0229708	0.194635
Myh7b	1.24591	myosin, heavy chain 7B, cardiac muscle, beta	0.0229747	0.194635
Tanc2	1.24698	tetratricopeptide repeat, ankyrin repeat and coil	0.0230616	0.194635
Rbm24	5.08521	RNA binding motif protein 24	0.02308	0.194635
Plekha6	2.78449	pleckstrin homology domain containing, family A	0.0230952	0.194635
KIFC2	2.48002	kinesin family member C2	0.0230969	0.194635
Olr1088	1.18434	olfactory receptor 1088	0.0231357	0.194635
Ap1ar	1.38652	adaptor-related protein complex 1 associated regu	0.0232637	0.194635
Pbrm1	1.20823	polybromo 1	0.0232718	0.194635
Selenbp1	1.2818	selenium binding protein 1	0.0233266	0.194635
Fam3a	1.35351	family with sequence similarity 3, member A	0.0233447	0.194635
Jam3	1.41314	junctional adhesion molecule 3	0.0233711	0.194635
Tmbim6	1.3144	transmembrane BAX inhibitor motif containing 6	0.0233891	0.194635
Tfg	1.21675	Trk-fused gene	0.0234053	0.194635
Ctgf	6.36937	connective tissue growth factor	0.0234315	0.194635
Lef1	2.19312	lymphoid enhancer binding factor 1	0.0234408	0.194635
Apc2	1.7834	adenomatosis polyposis coli 2	0.0234469	0.194635
Astn1	1.38115	astrotactin 1	0.0234923	0.194635
LOC686314	1.74416	similar to dachshund b	0.0235195	0.194635
Oxr1	1.47874	oxidation resistance 1	0.0235613	0.194635
Extl3	1.37796	exostoses (multiple)-like 3	0.023577	0.194635
Sh3bgrl	1.24674	SH3 domain binding glutamic acid-rich protein like	0.0236501	0.194635
RGD1304563	2.1657	similar to RIKEN cDNA 4831426I19	0.0236955	0.194635
RGD1559909	1.23588	RGD1559909	0.0237658	0.194635
RGD1310862	1.34385	similar to adult retina protein	0.0237753	0.194635
Topors	1.32103	topoisomerase I binding, arginine	0.0237797	0.194635
Frs2	1.64631	fibroblast growth factor receptor substrate 2	0.0238067	0.194635
RGD1562987	1.29594	similar to cDNA sequence BC031181	0.0240269	0.194635
Scn3b	1.93611	sodium channel, voltage-gated, type III, beta	0.024036	0.194635
Sorcs2	1.84149	sortilin-related VPS10 domain containing receptor 2	0.0241027	0.194635
LOC308670	1.24313	pink-eyed dilution	0.0241658	0.194635
Cbfa2t2	1.43671	core-binding factor, runt domain, alpha subunit 2; tr	0.0241726	0.194635
Cited2	2.4924	Cbp	0.0242112	0.194635
Nisch	1.26377	nischarin	0.024212	0.194635
Tcfap2a	1.80184	transcription factor AP-2, alpha	0.0242264	0.194635
Ficd	1.33636	FIC domain containing	0.0242385	0.194635
Mkrn1	1.44682	makorin ring finger protein 1	0.0242786	0.194635
Aamp	1.19138	angio-associated, migratory cell protein	0.0242863	0.194635
Casc3	1.21873	cancer susceptibility candidate 3	0.0242902	0.194635
Insm1	1.2909	insulinoma-associated 1	0.0243051	0.194635
LOC499971	1.38108	similar to hypothetical protein 4931409K22	0.0243172	0.194635
RGD1561004	1.67285	similar to AMME syndrome candidate gene 1 pr	0.0243242	0.194635
Kit	1.51961	v-kit Hardy-Zuckerman 4 feline sarcoma viral oncogene homolo	0.02433	0.194635
Phkb	1.435	phosphorylase kinase, beta	0.0243591	0.194635
Enthd1	1.135	ENTH domain containing 1	0.0243743	0.194635
Zfhx4	3.02739	zinc finger homeobox 4	0.0244074	0.194635
Sidt2	1.51152	SID1 transmembrane family, member 2	0.0244172	0.194635
Id4	3.01716	inhibitor of DNA binding 4	0.0244352	0.194635
Ccni	1.36554	cyclin I	0.0244641	0.194635
RGD1305178	1.45851	similar to Hypothetical protein MGC11690	0.0244998	0.194635
Itgb6	1.1773	integrin, beta 6	0.0245177	0.194635
Per3	1.65052	period homolog 3 (Drosophila)	0.0245206	0.194635
Med11	1.38696	mediator complex subunit 11	0.0246575	0.194949
LOC306766	1.59354	hypothetical LOC306766	0.0246832	0.194949
Harbi1l	1.39159	harbinger transposase derived 1-like	0.0247556	0.194949
Rnasek	1.37494	ribonuclease, RNase K	0.0247569	0.194949
Kidins220	1.4431	kinase D-interacting substrate 220	0.0247975	0.194951
Btbd9	1.17191	BTB (POZ) domain containing 9	0.0247987	0.194951
RGD1563955	1.4355	similar to transmembrane serine protease 9	0.0248245	0.194951
Sh3md4	2.02658	SH3 multiple domains 4	0.0249331	0.19523
Arx	1.89523	aristaless related homeobox	0.0249806	0.195307
Wash2	1.33487	WAS protein family homolog 2	0.0250108	0.19542
Fgf11	2.82444	fibroblast growth factor 11	0.0250386	0.195437
Akap12	2.08576	A kinase (PRKA) anchor protein 12	0.0251178	0.195437
Cyp1a1	3.18625	cytochrome P450, family 1, subfamily a, polypeptide 1	0.025178	0.195437
RGD1559896	1.43429	similar to RIKEN cDNA 2310022B05	0.0252293	0.195437
Atrx	1.39315	alpha thalassemia	0.0252543	0.195437
Suox	1.47546	sulfite oxidase	0.0252662	0.195437
Vasn	1.19342	vasorin	0.0252889	0.195437
Sema3a	1.93344	sema domain, immunoglobulin domain (Ig), short basic doma	0.0253108	0.195437
Ctnnd2	1.57294	catenin (cadherin-associated protein), delta 2 (	0.0253184	0.195437
Apeg3	1.53297	antisense paternally expressed gene 3	0.0253782	0.195437
Snapap	1.54628	SNAP-associated protein	0.0254453	0.195437
Crat	1.30336	carnitine acetyltransferase	0.0255027	0.195437
Rnf34	1.44572	ring finger protein 34	0.0255122	0.195437
Lrp10	1.49499	low-density lipoprotein receptor-related protein 10	0.0256213	0.195437
RGD1565496	1.31403	similar to Butyrate-induced transcript 1	0.0256627	0.195437
Scube2	2.22707	signal peptide, CUB domain, EGF-like 2	0.025678	0.195437
Smurf2	1.18394	SMAD specific E3 ubiquitin protein ligase 2	0.0257063	0.195437
RGD1565493	1.72369	similar to DKFZP434I092 protein	0.0257243	0.195437
Arhgap1	1.53581	Rho GTPase activating protein 1	0.0257524	0.195437
Dgki	1.68192	diacylglycerol kinase, iota	0.0257855	0.195437
RGD1309762	1.36191	similar to KIAA0614 protein	0.0258555	0.195437
Dpf2	1.22394	D4, zinc and double PHD fingers family 2	0.0259052	0.195437
Znf467	1.49832	zinc finger protein 467	0.0259593	0.195437
LOC500625	1.2529	hypothetical protein LOC500625	0.0260395	0.195437
Eda	1.27701	ectodysplasin-A	0.0260465	0.195437
Kctd14	1.36317	potassium channel tetramerisation domain contain	0.0260487	0.195437
Jak3	1.36873	Janus kinase 3	0.0262659	0.195437
Cttnbp2	2.7899	cortactin binding protein 2	0.0262808	0.195437
Hoxa6	1.34654	homeobox A6	0.0263326	0.195437
Hipk3	1.59764	homeodomain interacting protein kinase 3	0.0263547	0.195437
Znf474	1.47489	zinc finger protein 474	0.0264268	0.195437
Zfp384	1.41232	zinc finger protein 384	0.0265212	0.195437
Sparc	3.88694	secreted protein, acidic, cysteine-rich (osteonectin)	0.0265397	0.195437
Sp9	4.62601	trans-acting transcription factor 9	0.0265941	0.195437
Ntng2	1.24034	netrin G2	0.0266121	0.195437
Dock7	1.34375	dedicator of cytokinesis 7	0.0266329	0.195437
Upk1a	1.21151	uroplakin 1A	0.0266331	0.195437
Chgb	1.80305	chromogranin B	0.0266515	0.195437
Polr2a	1.34773	polymerase (RNA) II (DNA directed) polypeptide A	0.026655	0.195437
Wdfy3	1.41762	WD repeat and FYVE domain containing 3	0.0267204	0.195437
Cpeb4	1.3857	cytoplasmic polyadenylation element binding protein 4	0.0267257	0.195437
Magi3	1.26224	membrane associated guanylate kinase, WW and PDZ domain co	0.0267717	0.195437
Rnf217	1.2826	ring finger protein 217	0.0267763	0.195437
Slc30a9	1.44353	solute carrier family 30 (zinc transporter), member 9	0.0268301	0.195437
Lin37	1.35905	lin-37 homolog (C. elegans)	0.0268356	0.195437
Gpr173	1.52969	G-protein coupled receptor 173	0.0268588	0.195437
Lifr	1.62608	leukemia inhibitory factor receptor alpha	0.0268836	0.195437
Rabac1	1.20653	Rab acceptor 1 (prenylated)	0.0268942	0.195437
Hoxa1	1.29209	homeo box A1	0.0269133	0.195437
Tmem203	1.22333	transmembrane protein 203	0.0269956	0.195437
Cat	1.807	catalase	0.0269996	0.195437
Ctnna1	1.76011	catenin (cadherin associated protein), alpha 1	0.0270137	0.195437
Mprip	1.3821	myosin phosphatase Rho interacting protein	0.0270245	0.195437
Sipa1l1	1.94846	signal-induced proliferation-associated 1 like 1	0.0271169	0.195437
RGD1304884	1.43558	similar to RIKEN cDNA 6430548M08	0.0271488	0.195437
Htr3a	10.0828	5-hydroxytryptamine (serotonin) receptor 3a	0.0272259	0.195437
Sdf2	1.35062	stromal cell derived factor 2	0.02725	0.195437
Pnrc1	1.41932	proline-rich nuclear receptor coactivator 1	0.0273194	0.195437
Hcfc1r1	1.43333	host cell factor C1 regulator 1 (XPO1-dependent	0.0273432	0.195437
Dynll2	1.1746	dynein light chain LC8-type 2	0.0273434	0.195437
Lamb2	1.67858	laminin, beta 2	0.0273872	0.195437
Dpysl5	2.16904	dihydropyrimidinase-like 5	0.0274356	0.195437
Fam20a	1.54577	family with sequence similarity 20, member A	0.0274434	0.195437
LOC360570	1.18163	similar to myosin XVIIIa	0.0275419	0.195437
Pcbp3	2.52937	poly(rC) binding protein 3	0.0275803	0.195437
Vwa5a	1.63425	von Willebrand factor A domain containing 5A	0.0276286	0.195437
LOC691909	1.72869	hypothetical protein LOC691909	0.0276792	0.195437
Map3k11	1.34479	mitogen-activated protein kinase kinase kinase 11	0.0277135	0.195437
Mkl1	1.30263	megakaryoblastic leukemia (translocation) 1	0.0277824	0.195437
Apc	1.27544	adenomatous polyposis coli	0.0278094	0.195437
Axin2	1.46274	axin2	0.0278327	0.195437
Satb2	5.71169	SATB homeobox 2	0.027904	0.195437
RGD1561734	1.21613	similar to KIAA1913	0.027941	0.195437
RGD1563532	1.71854	similar to ankyrin repeat domain 25	0.0279655	0.195437
Adcy4	1.50286	adenylate cyclase 4	0.0280047	0.195437
Rtn1	1.87623	reticulon 1	0.0280771	0.195437
RGD1305534	1.29948	similar to dJ202D23.2 (novel protein similar	0.0281435	0.195437
RGD1566149	1.47956	similar to CDNA sequence BC017647	0.0281687	0.195437
Pip4k2c	1.33762	phosphatidylinositol-5-phosphate 4-kinase, type II, gamm	0.0282468	0.195437
Kctd1	1.50125	potassium channel tetramerisation domain containi	0.0283143	0.195437
RGD1563072	1.24311	similar to hypothetical protein FLJ38984	0.0283597	0.195437
Pyroxd2	1.62633	pyridine nucleotide-disulphide oxidoreductase domain	0.0283977	0.195437
Wbp2	1.29603	WW domain binding protein 2	0.028402	0.195437
Krt33b	1.22772	keratin 33B	0.0284335	0.195437
Inpp4a	1.74733	inositol polyphosphate-4-phosphatase, type 1	0.0284727	0.195437
Tead1	1.62204	TEA domain family member 1	0.0285191	0.195437
Khdrbs3	1.48254	KH domain containing, RNA binding, signal transduction a	0.0285433	0.195437
Cyp1b1	1.70618	cytochrome P450, family 1, subfamily b, polypeptide 1	0.0285935	0.195437
Neurog2	1.18421	neurogenin 2	0.0286174	0.195437
Hoxa5	2.32603	homeo box A5	0.0286441	0.195437
Abcg1	1.75069	ATP-binding cassette, sub-family G (WHITE), member 1	0.02865	0.195437
Lsamp	1.47002	limbic system-associated membrane protein	0.0286895	0.195437
Bcl11b	3.49277	B-cell CLL	0.0287033	0.195437
Cish	1.35104	cytokine inducible SH2-containing protein	0.02872	0.195437
Lipe	1.57645	lipase, hormone sensitive	0.0287511	0.195437
RGD1560277	1.53015	similar to RIKEN cDNA D330012F22 gene	0.0288807	0.195437
Aer61	1.18013	glycosyltransferase Aer61	0.0288844	0.195437
Ier5	1.23564	immediate early response 5	0.0289728	0.195437
Snip	3.02008	SNAP25-interacting protein	0.0289855	0.195437
LOC641523	1.25922	immunoglobulin delta heavy chain constant reg	0.0291526	0.195437
RGD1565927	3.48485	similar to 4631422O05Rik protein	0.029153	0.195437
Efr3b	1.85998	EFR3 homolog B (S. cerevisiae)	0.0291779	0.195437
Tmem161a	1.51742	transmembrane protein 161A	0.0292569	0.195437
Lancl2	1.24819	LanC lantibiotic synthetase component C-like 2 (bacter	0.0292652	0.195437
Vax1	3.13995	ventral anterior homeobox 1	0.0293048	0.195437
RGD1308626	2.46764	similar to 9630044O09Rik protein	0.029307	0.195437
Metap1	1.16535	methionyl aminopeptidase 1	0.0293402	0.195437
Klhl7	1.52159	kelch-like 7 (Drosophila)	0.0294342	0.195437
Slc25a42	2.45265	solute carrier family 25, member 42	0.0294547	0.195437
Hdac6	1.59787	histone deacetylase 6	0.0294969	0.195437
Car11	1.18981	carbonic anhydrase 11	0.0295248	0.195437
LOC246295	1.37107	glycine-, glutamate-, thienylcyclohexylpiperidine-bind	0.0295648	0.195437
Wbp1	2.08802	WW domain binding protein 1	0.029595	0.195437
Tox3	2.06695	TOX high mobility group box family member 3	0.0296311	0.195437
Wdr81	1.48987	WD repeat domain 81	0.0296445	0.195437
Phox2b	1.32926	paired-like homeobox 2b	0.0296486	0.195437
Ankrd12	1.49204	ankyrin repeat domain 12	0.0298506	0.196154
Ncan	1.4426	neurocan	0.0298666	0.196154
Tp53i11	2.82294	tumor protein p53 inducible protein 11	0.0298825	0.196154
Angptl4	2.13456	angiopoietin-like 4	0.0299479	0.196154
Ankrd13c	1.25185	ankyrin repeat domain 13C	0.0300305	0.196242
Nrip3	4.29614	nuclear receptor interacting protein 3	0.0301158	0.196271
Mpg	1.3074	N-methylpurine-DNA glycosylase	0.030154	0.196271
Gfap	3.60696	glial fibrillary acidic protein	0.0302466	0.196271
Apobec2	1.19192	apolipoprotein B mRNA editing enzyme, catalytic polyp	0.0302867	0.196271
Ano10	1.24894	anoctamin 10	0.0303533	0.196271
Lrp11	1.60929	low density lipoprotein receptor-related protein 11	0.030386	0.196271
Trafd1	1.21521	TRAF type zinc finger domain containing 1	0.0304147	0.196271
Hck	1.1912	hemopoietic cell kinase	0.030442	0.196271
Slit1	2.21244	slit homolog 1 (Drosophila)	0.0304504	0.196271
Zdhhc24	1.23943	zinc finger, DHHC-type containing 24	0.0304545	0.196271
Ston2	2.88249	stonin 2	0.0305006	0.196271
RGD1311072	1.46531	similar to 2410001C21Rik protein	0.0305106	0.196271
Eapp	1.72919	E2F-associated phosphoprotein	0.0305156	0.196271
Npc2	1.25223	Niemann-Pick disease, type C2	0.0305184	0.196271
Sema6d	1.71594	sema domain, transmembrane domain (TM), and cytoplasmi	0.0305418	0.196271
Zdhhc1	1.70887	zinc finger, DHHC-type containing 1	0.0305547	0.196271
Uap1l1	1.53264	UDP-N-acteylglucosamine pyrophosphorylase 1-like 1	0.0305827	0.196271
Adarb2	2.07843	adenosine deaminase, RNA-specific, B2	0.0306433	0.196271
LOC500251	1.34971	hypothetical protein LOC500251	0.0306769	0.196271
Syvn1	1.16284	synovial apoptosis inhibitor 1, synoviolin	0.0306943	0.196271
Rnaset2	1.48042	ribonuclease T2	0.0306975	0.196271
Yaf2	1.33978	YY1 associated factor 2	0.0307229	0.196271
Lrrc20	1.60438	leucine rich repeat containing 20	0.0307811	0.196271
Pde4d	1.24028	phosphodiesterase 4D, cAMP-specific (phosphodiesterase	0.0308237	0.196271
LOC679811	1.55682	similar to RIKEN cDNA D930015E06	0.0308861	0.196364
Hectd1	1.29936	HECT domain containing 1	0.0309416	0.196515
LOC290704	2.45696	similar to palladin	0.0309842	0.196539
Gsk3b	1.18351	glycogen synthase kinase 3 beta	0.0311711	0.196925
Rfx4	1.45815	regulatory factor X, 4 (influences HLA class II expressi	0.0311978	0.196925
Rell2	1.61919	RELT-like 2	0.0313717	0.196925
Brwd3	1.14713	bromodomain and WD repeat domain containing 3	0.0313726	0.196925
Als2cl	1.61584	ALS2 C-terminal like	0.0313753	0.196925
Zfyve1	1.63952	zinc finger, FYVE domain containing 1	0.0314537	0.196925
Grk1	1.22277	G protein-coupled receptor kinase 1	0.0314548	0.196925
Daam1	1.78893	dishevelled associated activator of morphogenesis 1	0.0316301	0.196925
RGD1308226	2.86509	similar to hypothetical protein FLJ32786	0.0316659	0.196925
Paf1	1.30767	Paf1, RNA polymerase II associated factor, homolog (S. c	0.0316793	0.196925
Nav3	3.90416	neuron navigator 3	0.0317399	0.196925
Adck2	1.44279	aarF domain containing kinase 2	0.0317401	0.196925
Plekha5	1.31958	pleckstrin homology domain containing, family A member 5	0.031756	0.196925
Zc3h8	1.20363	zinc finger CCCH type containing 8	0.0317648	0.196925
Bles03	1.28107	basophilic leukemia expressed protein BLES03	0.0318139	0.196925
Ntrk2	3.15323	neurotrophic tyrosine kinase, receptor, type 2	0.031947	0.197033
Fat1	1.16627	FAT tumor suppressor homolog 1 (Drosophila)	0.0319674	0.197033
Ptpn6	1.09573	protein tyrosine phosphatase, non-receptor type 6	0.031995	0.197033
Ccdc109b	7.13798	coiled-coil domain containing 109B	0.0320397	0.197033
Nfia	2.13288	nuclear factor I	0.0320449	0.197033
Casp6	1.61991	caspase 6	0.0320491	0.197033
Maf	1.30104	v-maf musculoaponeurotic fibrosarcoma oncogene homolog (avia	0.0320664	0.197033
Tmem47	1.42152	transmembrane protein 47	0.0320704	0.197033
Kif1b	1.24398	kinesin family member 1B	0.0320759	0.197033
LOC691468	1.18538	similar to Zinc finger protein 84 (Zinc finger prot	0.0320991	0.19706
Fam178b	1.30176	family with sequence similarity 178, member B	0.0321639	0.197083
Vhl	1.36877	von Hippel-Lindau tumor suppressor	0.0322124	0.19719
Hist1h1t	1.21811	histone cluster 1, H1t	0.0322265	0.19719
Kcnh4	1.45079	potassium voltage-gated channel, subfamily H (eag-related)	0.0322353	0.19719
RGD1303066	1.17435	similar to RIKEN cDNA 2610110G12	0.0322451	0.19719
Pard3b	1.36558	par-3 partitioning defective 3 homolog B (C. ele	0.0323803	0.197368
Zfp423	1.58438	zinc finger protein 423	0.0324064	0.197368
Cyb5d1	1.48001	cytochrome b5 domain containing 1	0.0325071	0.197368
Fam171b	2.10638	family with sequence similarity 171, member B	0.0326875	0.197368
RGD1562582	1.29531	similar to KIAA0406-like protein	0.0327012	0.197368
Pdcd4	1.5956	programmed cell death 4	0.0327103	0.197368
Spata2L	1.17842	spermatogenesis associated 2-like	0.032785	0.197368
Mbd6	1.38626	methyl-CpG binding domain protein 6	0.0328303	0.197368
Apbb3	1.44801	amyloid beta (A4) precursor protein-binding, family B, mem	0.032853	0.197368
Lpar1	1.25779	lysophosphatidic acid receptor 1	0.0328924	0.197368
Camsap1l1	1.23999	calmodulin regulated spectrin-associated protein 1-	0.0329722	0.197368
Cdx1	1.26577	caudal type homeo box 1	0.0329874	0.197368
Wdr6	1.64505	WD repeat domain 6	0.032993	0.197368
Parp3	1.69312	poly (ADP-ribose) polymerase family, member 3	0.033039	0.197368
Olfml2b	1.52081	olfactomedin-like 2B	0.0331494	0.197368
Cdkl2	2.78694	cyclin-dependent kinase-like 2 (CDC2-related kinase)	0.0331534	0.197368
Hdac10	1.17117	histone deacetylase 10	0.0331601	0.197368
Rasgef1c	2.05626	RasGEF domain family, member 1C	0.033215	0.197368
Cela3b	1.28666	chymotrypsin-like elastase family, member 3B	0.0332252	0.197368
RGD1562011	1.54565	similar to MAS-related G-protein coupled rec	0.0332586	0.197368
Ina	1.27077	internexin neuronal intermediate filament protein, alpha	0.0332769	0.197368
Pld5	2.4016	phospholipase D family, member 5	0.0332857	0.197368
Gdi1	1.53223	GDP dissociation inhibitor 1	0.0332894	0.197368
Dip2c	1.51565	DIP2 disco-interacting protein 2 homolog C (Drosophila)	0.0333163	0.197368
Dgkb	4.43356	diacylglycerol kinase, beta	0.0333624	0.197368
Rabep2	1.26596	rabaptin, RAB GTPase binding effector protein 2	0.0333919	0.197368
RGD1310209	1.55613	similar to KIAA1324 protein	0.0334267	0.197368
Lrrc68	1.24768	leucine rich repeat containing 68	0.0335126	0.197368
Aqp1	2.5136	aquaporin 1	0.0335295	0.197368
Dhx40	1.27412	DEAH (Asp-Glu-Ala-His) box polypeptide 40	0.0335369	0.197368
Stc1	6.29344	stanniocalcin 1	0.0335623	0.197368
Ror1	2.87275	receptor tyrosine kinase-like orphan receptor 1	0.0336919	0.197368
Elmod3	1.34229	ELMO	0.0337138	0.197368
Msi1	1.43883	Musashi homolog 1(Drosophila)	0.033732	0.197368
Hcn2	1.39786	hyperpolarization activated cyclic nucleotide-gated potassi	0.0338135	0.197368
Tom1l2	2.15659	target of myb1-like 2 (chicken)	0.0338156	0.197368
Mxd4	1.59638	Max dimerization protein 4	0.0338507	0.197368
Sp8	4.22599	Sp8 transcription factor	0.0338508	0.197368
LOC687047	1.18259	similar to coiled-coil domain containing 13	0.0338719	0.197368
Sts	1.68828	steroid sulfatase	0.0340906	0.197429
Pigh	1.26997	phosphatidylinositol glycan anchor biosynthesis, class H	0.034102	0.197429
Cyld	1.82091	cylindromatosis (turban tumor syndrome)	0.0341839	0.197429
Twf1	1.25559	twinfilin, actin-binding protein, homolog 1 (Drosophila)	0.0342909	0.197429
Cradd	1.33173	CASP2 and RIPK1 domain containing adaptor with death do	0.0343178	0.197429
Nbl1	1.49055	neuroblastoma, suppression of tumorigenicity 1	0.0344408	0.197429
Uba7	1.22005	ubiquitin-like modifier activating enzyme 7	0.034474	0.197429
RGD1561357	2.22679	similar to LIM domain only 3	0.0345531	0.197429
Scnn1a	1.57832	sodium channel, nonvoltage-gated, type I, alpha	0.0345987	0.197429
Pura	1.65661	purine rich element binding protein A	0.0346584	0.197429
Ahnak2	1.52824	AHNAK nucleoprotein 2	0.0347107	0.197429
Dpy19l3	1.59536	dpy-19-like 3 (C. elegans)	0.0347495	0.197429
Evl	1.4652	Enah	0.0348532	0.197429
Pfkm	1.59704	phosphofructokinase, muscle	0.0348719	0.197429
Nbr1	1.41722	neighbor of Brca1 gene 1	0.0348737	0.197429
Fstl5	3.53551	follistatin-like 5	0.0349193	0.197429
Tmem175	1.29354	transmembrane protein 175	0.0349608	0.197429
Tnrc6a	1.25297	trinucleotide repeat containing 6a	0.0349726	0.197429
Lcat	2.21073	lecithin cholesterol acyltransferase	0.0349956	0.197429
Tmem44	1.16712	transmembrane protein 44	0.0350384	0.197429
Zfyve20	1.31362	zinc finger, FYVE domain containing 20	0.0350636	0.197429
B3galt4	1.20188	UDP-Gal:betaGlcNAc beta 1,3-galactosyltransferase, polyp	0.035065	0.197429
Prkaa2	1.13883	protein kinase, AMP-activated, alpha 2 catalytic subunit	0.0350687	0.197429
Pcdh8	1.62411	protocadherin 8	0.0351575	0.197429
Ntm	3.79487	neurotrimin	0.0351926	0.197429
Rundc3b	2.4822	RUN domain containing 3B	0.0352036	0.197429
Cpa5	1.39207	carboxypeptidase A5	0.0352268	0.197429
Fbxl20	1.60637	F-box and leucine-rich repeat protein 20	0.0352484	0.197429
Tbc1d17	1.36803	TBC1 domain family, member 17	0.0352778	0.197429
Ppm1l	1.19353	protein phosphatase 1 (formerly 2C)-like	0.035281	0.197429
Fbxo32	2.71456	F-box protein 32	0.035354	0.197429
Lats1	1.19712	LATS, large tumor suppressor, homolog 1 (Drosophila)	0.0353616	0.197429
Snx32	2.3264	sorting nexin 32	0.0353688	0.197429
Znf704	1.4996	zinc finger protein 704	0.0354617	0.197462
Pdp1	1.37805	pyruvate dehyrogenase phosphatase catalytic subunit 1	0.0354621	0.197462
Kazald1	1.79252	Kazal-type serine peptidase inhibitor domain 1	0.0355	0.197462
Asb3	1.24588	ankyrin repeat and SOCS box-containing 3	0.0355025	0.197462
LOC681354	2.60602	similar to RIKEN cDNA 4832428D23	0.0355641	0.197538
Chrnb2	3.62023	cholinergic receptor, nicotinic, beta 2 (neuronal)	0.0355995	0.197585
Calm1	1.2693	calmodulin 1	0.0356775	0.197627
Phc3	1.29575	polyhomeotic homolog 3 (Drosophila)	0.0357263	0.197627
Tmem167b	1.28836	transmembrane protein 167B	0.0357377	0.197627
Mdm2	1.23457	Mdm2 p53 binding protein homolog (mouse)	0.0357444	0.197627
Smad6	3.2103	SMAD family member 6	0.0357547	0.197627
Elk1	1.26339	ELK1, member of ETS oncogene family	0.0357654	0.197627
Ppm1b	1.38588	protein phosphatase 1B, magnesium dependent, beta isoform	0.0358024	0.197627
Fam123a	1.41294	family with sequence similarity 123A	0.0358916	0.197933
Per1	1.52385	period homolog 1 (Drosophila)	0.0359512	0.198024
RGD1565545	1.24657	similar to zinc finger protein ZFP	0.0359533	0.198024
Itga2b	1.64422	integrin, alpha 2b	0.0360282	0.198067
Pik3r2	1.2024	phosphoinositide-3-kinase, regulatory subunit 2 (beta)	0.0360749	0.198099
Znf513	1.4516	zinc finger protein 513	0.0360872	0.198099
Mbnl2	1.66987	muscleblind-like 2	0.036151	0.198099
Bcl7b	1.25031	B-cell CLL	0.0361519	0.198099
Armc5	1.22822	armadillo repeat containing 5	0.0361707	0.198099
Dnah11	3.62044	dynein, axonemal, heavy chain 11	0.0361883	0.198099
RGD1564437	1.2046	similar to forkhead box R2	0.0362164	0.198099
Nrxn3	10.9539	neurexin 3	0.0362664	0.198117
Osgin2	1.2103	oxidative stress induced growth inhibitor family	0.0362802	0.198117
Ttyh3	1.4446	tweety homolog 3 (Drosophila)	0.0362852	0.198117
Nr1h3	1.3252	nuclear receptor subfamily 1, group H, member 3	0.036294	0.198117
Pik3c2a	1.21047	phosphoinositide-3-kinase, class 2, alpha polypeptide	0.036402	0.198187
Strada	1.27051	STE20-related kinase adaptor alpha	0.0364157	0.198187
Lrrc8a	1.36494	leucine rich repeat containing 8 family, member A	0.0364331	0.198187
Lancl3	3.73374	LanC lantibiotic synthetase component C-like 3 (	0.0364506	0.198187
March6	1.23613	membrane-associated ring finger (C3HC4) 6	0.0364625	0.198187
Pcdhb18	1.32994	protocadherin beta 18	0.0365106	0.198187
LOC685179	1.23129	similar to SWI	0.0365112	0.198187
Plekhm3	2.12084	pleckstrin homology domain containing, family M	0.0365313	0.198187
Sipa1l3	1.26987	signal-induced proliferation-associated 1 like	0.0366063	0.198255
Kbtbd3	1.13845	kelch repeat and BTB (POZ) domain containing 3	0.0366402	0.198255
Pias3	1.87796	protein inhibitor of activated STAT, 3	0.0367195	0.198338
Pde3b	1.47898	phosphodiesterase 3B, cGMP-inhibited	0.0368004	0.198338
RGD1562629	2.13722	similar to neurobeachin	0.0368061	0.198338
Ric3	1.25745	resistance to inhibitors of cholinesterase 3 homolog (C.	0.0368437	0.198338
Tex264	1.25159	testis expressed 264	0.0368567	0.198338
Anks1b	1.24394	ankyrin repeat and sterile alpha motif domain co	0.0368856	0.198338
Znf609	1.44999	zinc finger protein 609	0.0369082	0.198338
Myo1e	1.6645	myosin IE	0.0369097	0.198338
Rhobtb2	1.36106	Rho-related BTB domain containing 2	0.0369263	0.198338
Rnf31	1.40033	ring finger protein 31	0.0369434	0.198338
Znf23	1.68303	zinc finger protein 23 (KOX 16)	0.0369683	0.198338
Stx16	1.25877	syntaxin 16	0.0369761	0.198338
Psap	1.39561	prosaposin	0.036977	0.198338
Trim33	1.20411	tripartite motif-containing 33	0.0370092	0.198338
Znf296	1.21792	zinc finger protein 296	0.0371297	0.198338
Pum1	1.21453	pumilio homolog 1 (Drosophila)	0.037147	0.198338
Plxnc1	1.71693	plexin C1	0.0371541	0.198338
Trim10	1.34729	tripartite motif-containing 10	0.0371691	0.198338
RGD1307890	1.29319	similar to C1orf25	0.0372277	0.198338
Cecr6	1.15492	cat eye syndrome chromosome region, candidate 6 homolog	0.0372284	0.198338
Zic2	1.83135	Zic family member 2 (odd-paired homolog, Drosophila)	0.0372723	0.198338
Atf7ip	1.15255	activating transcription factor 7 interacting protein	0.0373189	0.198338
RGD1560175	1.44654	similar to hypothetical protein KIAA2018	0.0373221	0.198338
Trpm5	1.35119	transient receptor potential cation channel, subf	0.0374089	0.198338
Commd6	1.33179	COMM domain containing 6	0.0374218	0.198338
Klhdc8b	2.1321	kelch domain containing 8B	0.0374578	0.198338
Mpp2	1.77268	membrane protein, palmitoylated 2 (MAGUK p55 subfamily memb	0.0374605	0.198338
Btbd2	1.71841	BTB (POZ) domain containing 2	0.0374687	0.198338
Egln2	1.27204	EGL nine homolog 2 (C. elegans)	0.0375069	0.198425
Atp6v0c	1.25649	ATPase, H+ transporting, lysosomal 16kDa, V0 subunit c	0.0375444	0.198435
Hdac7	1.3881	histone deacetylase 7	0.0375597	0.198435
Tns4	1.32097	tensin 4	0.0375768	0.198435
Ttbk2	1.37322	tau tubulin kinase 2	0.0376973	0.198729
Gpr153	3.5196	G protein-coupled receptor 153	0.0377926	0.198729
Phf21b	1.25216	PHD finger protein 21B	0.0377953	0.198729
Reps2	3.6467	RALBP1 associated Eps domain containing 2	0.0378981	0.198729
Eno4	1.95561	enolase 4	0.0379027	0.198729
Rps6ka2	1.53954	ribosomal protein S6 kinase polypeptide 2	0.0380956	0.198729
Pla2g6	1.22473	phospholipase A2, group VI (cytosolic, calcium-indepen	0.0380991	0.198729
Herc1	1.18641	hect (homologous to the E6-AP (UBE3A) carboxyl te	0.0381014	0.198729
Camk2a	1.26674	calcium	0.0381499	0.198729
Fmnl1	1.19433	formin-like 1	0.0381558	0.198729
Gigyf1	1.23298	GRB10 interacting GYF protein 1	0.038251	0.198729
Tmem8b	1.41833	transmembrane protein 8B	0.0382678	0.198729
Pla2g2d	1.22263	phospholipase A2, group IID	0.0383009	0.198729
Ublcp1	1.27903	ubiquitin-like domain containing CTD phosphatase 1	0.0383361	0.198729
Med16	1.84762	mediator complex subunit 16	0.0383366	0.198729
Rtn4rl1	1.77036	reticulon 4 receptor-like 1	0.0384226	0.198925
Doc2b	1.2761	double C2-like domains, beta	0.0384725	0.1991
Rnf38	1.67195	ring finger protein 38	0.0385546	0.199274
Ireb2	1.26763	iron responsive element binding protein 2	0.0387176	0.19968
Mdga1	2.30995	MAM domain containing glycosylphosphatidylinositol anch	0.0387678	0.199771
Rab23	1.12696	RAB23, member RAS oncogene family	0.0389362	0.199954
Kif21a	2.43343	kinesin family member 21A	0.0389518	0.199954
Hoxd12	1.2065	homeo box D12	0.039021	0.200095
Hivep2	2.79688	human immunodeficiency virus type I enhancer binding prot	0.0390212	0.200095
N4bp2l1	1.91176	NEDD4 binding protein 2-like 1	0.0390815	0.200149
Ric8b	1.82369	resistance to inhibitors of cholinesterase 8 homolog B (C.	0.0391052	0.200149
RGD1306959	1.37998	similar to C11orf17 protein	0.0391314	0.200149
Mlxip	1.42782	MLX interacting protein	0.0392112	0.200158
Rfx5	1.23931	regulatory factor X, 5 (influences HLA class II expressi	0.039298	0.200158
Lppr2	1.22462	lipid phosphate phosphatase-related protein type 2	0.0394777	0.200158
Igdcc4	1.44542	immunoglobulin superfamily, DCC subclass, member 4	0.0395554	0.200158
RGD1565712	1.43516	similar to Hypothetical protein MGC59495	0.0396098	0.200158
Dclk2	2.6417	doublecortin-like kinase 2	0.0396421	0.200158
Dpagt1	1.23348	dolichyl-phosphate (UDP-N-acetylglucosamine) N-acetylgluc	0.0396438	0.200158
Tmc5	2.3235	transmembrane channel-like 5	0.0396522	0.200158
Zfp61	1.22336	zinc finger protein 61	0.0396998	0.200158
Vwa1	1.11316	von Willebrand factor A domain containing 1	0.0397122	0.200158
Tubb3	3.4349	tubulin, beta 3	0.0397237	0.200158
Kctd6	1.28736	potassium channel tetramerisation domain containing 6	0.0397608	0.200158
Ecel1	5.40516	endothelin converting enzyme-like 1	0.0397791	0.200158
Bicd2	1.73428	bicaudal D homolog 2 (Drosophila)	0.0398087	0.200158
Klhl35	1.26471	kelch-like 35 (Drosophila)	0.0398497	0.200158
Pdgfc	1.50709	platelet derived growth factor C	0.0398807	0.200158
Trrap	1.17257	transformation	0.0399507	0.200158
Zc3h12a	1.24821	zinc finger CCCH type containing 12A	0.0399523	0.200158
Rph3a	1.28148	rabphilin 3A	0.0400033	0.200158
Grin3a	2.28509	glutamate receptor, ionotropic, N-methyl-D-aspartate 3A	0.0400216	0.200158
Eid2b	1.28613	EP300 interacting inhibitor of differentiation 2B	0.0400487	0.200158
Osr2	1.35086	odd-skipped related 2 (Drosophila)	0.0400726	0.200158
Rab2b	1.32706	RAB2B, member RAS oncogene family	0.0400867	0.200158
Fndc3b	2.10617	fibronectin type III domain containing 3B	0.0401228	0.200257
Arl5b	1.19289	ADP-ribosylation factor-like 5B	0.0401965	0.200463
Lgals1	1.62909	lectin, galactoside-binding, soluble, 1	0.0402263	0.200509
RGD1311805	1.74191	similar to RIKEN cDNA 2400010D15	0.0402686	0.200509
Dalrd3	1.22622	DALR anticodon binding domain containing 3	0.0402932	0.200509
Abhd11	1.21748	abhydrolase domain containing 11	0.0403492	0.200577
Kalrn	1.6072	kalirin, RhoGEF kinase	0.0404009	0.200672
Tm2d2	1.41574	TM2 domain containing 2	0.0404256	0.200672
Cav1	1.69653	caveolin 1, caveolae protein	0.0404373	0.200672
Rnf150	1.44339	ring finger protein 150	0.0405996	0.200932
Pygb	1.20489	phosphorylase, glycogen; brain	0.0406454	0.200983
Ulk2	1.35946	Unc-51 like kinase 2 (C. elegans)	0.0408127	0.201134
Cyb5d2	1.36149	cytochrome b5 domain containing 2	0.0408222	0.201134
Adam23	1.76304	ADAM metallopeptidase domain 23	0.0408808	0.201187
Gemin8	1.11515	gem (nuclear organelle) associated protein 8	0.0408984	0.201187
Lgals5	1.33932	lectin, galactose binding, soluble 5	0.0410452	0.201205
Igsf11	4.08157	immunoglobulin superfamily, member 11	0.041073	0.201205
Lancl1	1.38159	LanC lantibiotic synthetase component C-like 1 (bacterial	0.0411147	0.201205
Nuak1	1.58415	NUAK family, SNF1-like kinase, 1	0.0411987	0.201205
Stk36	1.53502	serine	0.0412159	0.201205
Gpr89	1.19809	G protein-coupled receptor 89	0.0412286	0.201205
Cdk5	1.29162	cyclin-dependent kinase 5	0.041254	0.201205
Ghdc	1.23352	GH3 domain containing	0.0412852	0.201205
Znf282	1.25893	zinc finger protein 282	0.0413719	0.201205
P4htm	1.37642	prolyl 4-hydroxylase, transmembrane	0.0413898	0.201205
Pam	2.82634	peptidylglycine alpha-amidating monooxygenase	0.041408	0.201205
Tox	2.11443	thymocyte selection-associated high mobility group box	0.0414275	0.201205
Zhx1	1.32024	zinc fingers and homeoboxes 1	0.0415235	0.201205
Map3k12	1.77124	mitogen activated protein kinase kinase kinase 12	0.0415458	0.201205
Zfp827	1.31922	zinc finger protein 827	0.041558	0.201205
Supt6h	1.45916	suppressor of Ty 6 homolog (S. cerevisiae)	0.0415598	0.201205
Lamp1	1.40519	lysosomal-associated membrane protein 1	0.0415621	0.201205
Lactb2	1.27925	lactamase, beta 2	0.0416633	0.201205
Brunol4	1.40216	bruno-like 4, RNA binding protein (Drosophila)	0.0416771	0.201205
Znf512	1.21429	zinc finger protein 512	0.0417222	0.201205
Limk2	1.63075	LIM domain kinase 2	0.0418348	0.201205
Ppt2	1.17579	palmitoyl-protein thioesterase 2	0.0418751	0.201205
Dab2ip	1.25975	DAB2 interacting protein	0.041921	0.201205
Syt1	3.07141	synaptotagmin I	0.0419427	0.201205
Slc16a13	1.24979	solute carrier family 16, member 13 (monocarboxylic	0.041958	0.201205
Shpk	1.28736	sedoheptulokinase	0.0419738	0.201205
Tpbg	1.16894	trophoblast glycoprotein	0.0419883	0.201205
Ncor2	1.18485	nuclear receptor co-repressor 2	0.0419951	0.201205
Vps33a	1.22452	vacuolar protein sorting 33 homolog A (S. cerevisiae)	0.0419987	0.201205
Gnao1	1.80225	guanine nucleotide binding protein (G protein), alpha acti	0.0420259	0.201205
Dusp18	1.36569	dual specificity phosphatase 18	0.0420493	0.201205
Abca1	8.80248	ATP-binding cassette, sub-family A (ABC1), member 1	0.042079	0.201205
Galnt11	1.23601	UDP-N-acetyl-alpha-D-galactosamine:polypeptide N-acetylg	0.0421543	0.201205
Ppp1r12a	1.39742	protein phosphatase 1, regulatory (inhibitor) subunit 1	0.0421895	0.201205
Fbxl16	1.3341	F-box and leucine-rich repeat protein 16	0.0422189	0.201205
Fgfr2	1.63103	fibroblast growth factor receptor 2	0.0422268	0.201205
RGD1307235	1.29417	similar to RIKEN cDNA 2310035C23	0.0422456	0.201205
Mgrn1	1.37328	mahogunin, ring finger 1	0.0422561	0.201205
Fam134a	1.69891	family with sequence similarity 134, member A	0.0422703	0.201205
Lasp1	1.50671	LIM and SH3 protein 1	0.0423428	0.20139
Tet2	2.14127	tet oncogene family member 2	0.0424469	0.20139
Wipi1	1.75153	WD repeat domain, phosphoinositide interacting 1	0.0424722	0.20139
Wipf2	1.37225	WAS	0.0424744	0.20139
Helb	1.44594	helicase (DNA) B	0.0424924	0.20139
Sharpin	1.26652	SHANK-associated RH domain interactor	0.0425364	0.20139
Samd14	2.72807	sterile alpha motif domain containing 14	0.0425521	0.20139
Asb8	1.45216	ankyrin repeat and SOCS box-containing 8	0.0425808	0.20139
Epha4	5.12583	Eph receptor A4	0.042586	0.20139
Traf3ip3	1.19385	TRAF3 interacting protein 3	0.0427394	0.201627
Mllt4	1.69294	myeloid	0.0427813	0.201627
Ttc17	1.18163	tetratricopeptide repeat domain 17	0.0429038	0.201627
Rnd3	3.53244	Rho family GTPase 3	0.0429375	0.201627
Bmp1	1.77592	bone morphogenetic protein 1	0.0429533	0.201627
Zim1	1.60239	zinc finger, imprinted 1	0.0429612	0.201627
Fam19a1	2.19817	family with sequence similarity 19 (chemokine (	0.0429861	0.201627
Pbx3	1.96337	pre-B-cell leukemia homeobox 3	0.043052	0.201627
Kcnn2	4.09011	potassium intermediate	0.0430591	0.201627
Gba2	1.38241	glucosidase beta 2	0.0431105	0.201627
Cds2	1.37942	CDP-diacylglycerol synthase (phosphatidate cytidylyltransfe	0.0431536	0.201627
Notch2	1.66616	Notch homolog 2 (Drosophila)	0.0431867	0.201627
Dlx1	12.3988	distal-less homeobox 1	0.043192	0.201627
Fgd3	1.65373	FYVE, RhoGEF and PH domain containing 3	0.0432441	0.201627
Rxra	2.45337	retinoid X receptor alpha	0.0432493	0.201627
Pink1	1.79629	PTEN induced putative kinase 1	0.0432544	0.201627
Nrsn2	1.52887	neurensin 2	0.0433388	0.201627
Rab3b	1.89613	RAB3B, member RAS oncogene family	0.043361	0.201627
RGD1359108	1.67391	similar to RIKEN cDNA 3110043O21	0.0433712	0.201627
Vamp7	1.31173	vesicle-associated membrane protein 7	0.0434399	0.201627
Gad1	21.0502	glutamate decarboxylase 1	0.0434478	0.201627
Chfr	1.38809	checkpoint with forkhead and ring finger domains	0.0434552	0.201627
Tmem229b	1.82775	transmembrane protein 229B	0.0434965	0.201627
Ncoa1	1.40292	nuclear receptor coactivator 1	0.043619	0.201627
Spire1	1.44393	spire homolog 1 (Drosophila)	0.0436402	0.201627
Itm2c	1.36942	integral membrane protein 2C	0.0436682	0.201627
Mtmr9	1.43376	myotubularin related protein 9	0.0437029	0.201627
Sesn3	1.95929	sestrin 3	0.0437277	0.201627
Cdca7	2.90526	cell division cycle associated 7	0.043736	0.201627
Ppfia4	1.7562	protein tyrosine phosphatase, receptor type, f polypeptid	0.0437853	0.201627
Mut	1.43328	methylmalonyl-Coenzyme A mutase	0.0438571	0.201627
Ptprs	1.2786	protein tyrosine phosphatase, receptor type, S	0.0438762	0.201627
Sorbs2	4.4589	sorbin and SH3 domain containing 2	0.0438972	0.201627
Neu1	1.60166	sialidase 1 (lysosomal sialidase)	0.0439013	0.201627
Aldh3a1	3.00696	aldehyde dehydrogenase 3 family, member A1	0.0439287	0.201627
Ncam1	1.7346	neural cell adhesion molecule 1	0.0439432	0.201627
Atoh8	1.60717	atonal homolog 8 (Drosophila)	0.0439922	0.201627
Fam8a1	1.65092	family with sequence similarity 8, member A1	0.0440404	0.201627
Pcdhb16	1.44343	protocadherin beta 16	0.0440627	0.201627
Rufy2	1.08373	RUN and FYVE domain-containing 2	0.0442279	0.202035
Ssfa2	1.427	sperm specific antigen 2	0.0443395	0.202035
Trerf1	1.23589	transcriptional regulating factor 1	0.0444325	0.202035
Mgst3	1.14422	microsomal glutathione S-transferase 3	0.0444374	0.202035
Nrbp2	1.73865	nuclear receptor binding protein 2	0.0445277	0.202035
Tollip	1.34263	toll interacting protein	0.0446333	0.202035
Abat	2.32613	4-aminobutyrate aminotransferase	0.0446993	0.202035
Dhx33	1.37192	DEAH (Asp-Glu-Ala-His) box polypeptide 33	0.0447032	0.202035
Inpp5k	1.50008	inositol polyphosphate-5-phosphatase K	0.04471	0.202035
Pigy	1.24771	phosphatidylinositol glycan anchor biosynthesis, class Y	0.0448033	0.202035
Parm1	2.77161	prostate androgen-regulated mucin-like protein 1	0.0448996	0.202035
Znf668	1.29462	zinc finger protein 668	0.044912	0.202035
Pou2f1	1.6552	POU domain, class 2, transcription factor 1	0.0449639	0.202035
Gpr161	1.36512	G protein-coupled receptor 161	0.0450641	0.202035
Mertk	1.92832	c-mer proto-oncogene tyrosine kinase	0.0450775	0.202035
Zfp385c	1.24517	zinc finger protein 385C	0.0450951	0.202035
LOC688111	1.18769	similar to heat shock factor 2	0.0451013	0.202035
Fah	1.69986	fumarylacetoacetate hydrolase	0.045169	0.202035
Degs1	1.18416	degenerative spermatocyte homolog 1, lipid desaturase (Dro	0.0452158	0.202035
Slain2	1.26225	SLAIN motif family, member 2	0.0452382	0.202035
FAM120C	1.36982	family with sequence similarity 120C	0.0452499	0.202035
Fxyd1	2.34411	FXYD domain-containing ion transport regulator 1	0.0452806	0.202035
Ngfr	4.69549	nerve growth factor receptor (TNFR superfamily, member 16)	0.0453027	0.202035
Atrn	1.31185	attractin	0.0453064	0.202035
Cyp2d4	2.54907	cytochrome P450, family 2, subfamily d, polypeptide 4	0.0453372	0.202035
Nova2	1.23935	neuro-oncological ventral antigen 2	0.0454208	0.202035
Dctn1	1.36882	dynactin 1	0.0454426	0.202035
Tmem176b	2.43182	transmembrane protein 176B	0.0454431	0.202035
Rbm43	1.2846	RNA binding motif protein 43	0.0455881	0.202035
Cnst	1.40494	consortin, connexin sorting protein	0.045644	0.202035
Cryab	2.54454	crystallin, alpha B	0.045737	0.202035
Tcf4	1.33025	transcription factor 4	0.0457754	0.202035
Synpr	4.87966	synaptoporin	0.045803	0.202035
Als2cr4	1.1845	amyotrophic lateral sclerosis 2 (juvenile) chromosome	0.045805	0.202035
Fibp	1.68594	fibroblast growth factor (acidic) intracellular binding pro	0.045806	0.202035
Mef2c	4.37775	myocyte enhancer factor 2C	0.0458116	0.202035
Pbx1	1.81081	pre-B-cell leukemia homeobox 1	0.0458127	0.202035
Ino80d	1.22652	INO80 complex subunit D	0.045817	0.202035
Zfp469	1.33665	zinc finger protein 469	0.0458189	0.202035
Crtc2	1.20906	CREB regulated transcription coactivator 2	0.0458195	0.202035
RGD1305680	1.31156	similar to KIAA0240	0.0458311	0.202035
Acox1	1.2582	acyl-Coenzyme A oxidase 1, palmitoyl	0.0458555	0.202035
Fzd8	3.945	frizzled homolog 8 (Drosophila)	0.0459093	0.202035
Ccdc17	1.28414	coiled-coil domain containing 17	0.045923	0.202035
Hexim2	1.28103	hexamthylene bis-acetamide inducible 2	0.0460294	0.202035
LOC363328	1.15338	similar to TICAM-1	0.0460446	0.202035
Amigo1	2.12114	adhesion molecule with Ig like domain 1	0.046046	0.202035
Cytsa	1.44583	cytospin A	0.0460552	0.202035
Fbxo21	1.36015	F-box protein 21	0.0460971	0.202035
App	1.79564	amyloid beta (A4) precursor protein	0.04612	0.202035
Ccdc136	1.56796	coiled-coil domain containing 136	0.046122	0.202035
Dner	1.82492	delta	0.0461268	0.202035
Mfsd7	1.40232	major facilitator superfamily domain containing 7	0.0461555	0.202035
Tysnd1	1.20836	trypsin domain containing 1	0.046238	0.202035
Zmym3	1.42727	zinc finger, MYM-type 3	0.0462633	0.202035
Spryd3	1.32445	SPRY domain containing 3	0.0463099	0.202035
Nacad	2.1491	NAC alpha domain containing	0.0464125	0.202035
Arid5b	3.64654	AT rich interactive domain 5B (Mrf1 like)	0.0465564	0.202035
Mpi	1.3762	mannose phosphate isomerase (mapped)	0.0466295	0.202035
Dync1i1	6.67975	dynein cytoplasmic 1 intermediate chain 1	0.0466383	0.202035
Nnat	1.77999	neuronatin	0.0467376	0.202035
Morn1	1.39753	MORN repeat containing 1	0.0467544	0.202035
Lnx2	1.23804	ligand of numb-protein X 2	0.0467599	0.202035
Fcgrt	1.36548	Fc fragment of IgG, receptor, transporter, alpha	0.0468568	0.202035
LOC685424	1.4121	hypothetical protein LOC685424	0.0468574	0.202035
Sec16a	1.38581	SEC16 homolog A (S. cerevisiae)	0.0469278	0.202131
Grik5	1.29181	glutamate receptor, ionotropic, kainate 5	0.0469287	0.202131
Bcl9	1.4037	B-cell CLL	0.0469927	0.202162
Uhrf1bp1l	1.23324	UHRF1 binding protein 1-like	0.0470535	0.202162
RGD1306215	1.16049	similar to hypothetical protein MGC36831	0.0471009	0.202162
Mxi1	1.37911	MAX interactor 1	0.0472097	0.202353
A3galt2	1.65556	alpha 1,3-galactosyltransferase 2	0.0472708	0.202545
Zbtb20	1.40721	zinc finger and BTB domain containing 20	0.0473042	0.202549
Rnasel	2.58618	ribonuclease L (2',5'-oligoisoadenylate synthetase-depend	0.0473046	0.202549
Kirrel3	1.85625	kin of IRRE like 3 (Drosophila)	0.0473463	0.20265
Dhdh	2.31477	dihydrodiol dehydrogenase (dimeric)	0.0473611	0.20265
Sec3l1	1.30218	SEC3-like 1 (S. cerevisiae)	0.0474125	0.2028
Slc2a13	3.04343	solute carrier family 2 (facilitated glucose transporter	0.0474527	0.202902
Cadm2	1.28322	cell adhesion molecule 2	0.0477585	0.203306
Aldh6a1	1.51472	aldehyde dehydrogenase 6 family, member A1	0.047834	0.203514
Rab3c	2.81167	RAB3C, member RAS oncogene family	0.0479039	0.203577
LOC306096	2.02394	similar to Dachshund homolog 1 (Dach1)	0.0479181	0.203577
Ndufv3	1.46873	NADH dehydrogenase (ubiquinone) flavoprotein 3	0.0479402	0.203577
Socs2	5.86837	suppressor of cytokine signaling 2	0.0479998	0.20362
Ccdc127	1.22533	coiled-coil domain containing 127	0.048031	0.203634
Crnkl1	1.46787	crooked neck pre-mRNA splicing factor-like 1 (Drosophila)	0.0480603	0.20366
Aipl1	1.23785	aryl hydrocarbon receptor-interacting protein-like 1	0.0480813	0.20366
Sh2d3c	1.58539	SH2 domain containing 3C	0.0481112	0.20366
Rc3h1	1.21041	ring finger and CCCH-type zinc finger domains 1	0.0481485	0.20366
Cyp4a3	1.18283	cytochrome P450, family 4, subfamily a, polypeptide 3	0.0481604	0.20366
Rdh2	1.23605	retinol dehydrogenase 2	0.0481691	0.20366
RGD1565772	2.43051	similar to hypothetical protein A430110N23	0.0481785	0.20366
Paqr8	1.42849	progestin and adipoQ receptor family member VIII	0.0482446	0.20366
RGD1561042	1.27168	similar to RIKEN cDNA 5730509K17 gene	0.0483323	0.203801
Pex16	1.19544	peroxisomal biogenesis factor 16	0.0483395	0.203801
Nelf	2.11155	nasal embryonic LHRH factor	0.0483591	0.203815
Syngr4	1.21507	synaptogyrin 4	0.0484093	0.203956
Pard6a	1.35978	par-6 (partitioning defective 6,) homolog alpha (C. el	0.0484673	0.204035
Gp1bb	1.53878	glycoprotein Ib (platelet), beta polypeptide	0.0484745	0.204035
Dchs1	1.44411	dachsous 1 (Drosophila)	0.0485641	0.204191
Rogdi	1.46814	rogdi homolog (Drosophila)	0.0487911	0.204486
Kdm5b	1.5949	lysine (K)-specific demethylase 5B	0.0488046	0.204486
Tmem87b	1.41196	transmembrane protein 87B	0.0488309	0.204486
Bsdc1	1.69822	BSD domain containing 1	0.049005	0.204486
Bcas3	1.42424	breast carcinoma amplified sequence 3	0.0490382	0.204486
Trak2	1.39062	trafficking protein, kinesin binding 2	0.0490701	0.204486
Isl1	2.15609	ISL LIM homeobox 1	0.049132	0.204486
Surf1	1.46429	surfeit 1	0.0492252	0.204486
Kbtbd4	1.226	kelch repeat and BTB (POZ) domain containing 4	0.0493235	0.204486
Fam168a	1.82682	family with sequence similarity 168, member A	0.0493671	0.204486
RGD1564228	1.42528	similar to Naglu	0.049395	0.204486
Wnt10a	1.90161	wingless-type MMTV integration site family, member 10A	0.0493994	0.204486
Wdfy1	1.26824	WD repeat and FYVE domain containing 1	0.0494099	0.204486
Tnrc6b	1.19549	trinucleotide repeat containing 6B	0.0495318	0.204486
Epb4.1l3	7.49537	erythrocyte protein band 4.1-like 3	0.0495844	0.204486
Plekhm1	1.45952	pleckstrin homology domain containing, family M (with	0.0496012	0.204486
Abcd2	2.92695	ATP-binding cassette, sub-family D (ALD), member 2	0.0496088	0.204486
Pcdhb15	1.60837	protocadherin beta 15	0.0496262	0.204486
Bcl2l12	1.18365	BCL2-like 12 (proline rich)	0.0496745	0.204486
Hivep3	1.29304	human immunodeficiency virus type I enhancer binding p	0.0497433	0.204486
Nrxn1	2.19887	neurexin 1	0.049842	0.204582
Acadvl	1.79733	acyl-Coenzyme A dehydrogenase, very long chain	0.0499061	0.204582

## Sheet: Quiescence DOWN (FC<-1)
Gene Symbol	Fold-Change Quiescent vs Active		p-value	FDR
Bccip	-1.38987	BRCA2 and CDKN1A interacting protein	3.38334e-05	0.119541
Gcs1	-1.12916	glucosidase 1	5.13149e-05	0.119541
Rpl27a	-1.3736	ribosomal protein L27a	6.77397e-05	0.119541
LOC362473	-1.22637	similar to Elongation factor 1-gamma (EF-1-gamma) (eEF	0.000157498	0.157941
Bex4	-2.49834	brain expressed gene 4	0.000166213	0.157941
Foxred1	-1.28167	FAD-dependent oxidoreductase domain containing	0.000249911	0.170833
Nthl1	-1.45056	nth (endonuclease III)-like 1 (E.coli)	0.000403702	0.170833
Mki67ip	-1.37167	Mki67 (FHA domain) interacting nucleolar phosphoprotein	0.000424881	0.170833
Sumo3	-1.19872	SMT3 suppressor of mif two 3 homolog 3 (S. cerevisiae)	0.000500096	0.175068
Cd83	-1.64398	CD83 molecule	0.000503643	0.175068
Fam118a	-1.48542	family with sequence similarity 118, member A	0.000556138	0.175068
Pprc1	-1.38473	peroxisome proliferator-activated receptor gamma, coact	0.000563088	0.175068
Dusp6	-2.62205	dual specificity phosphatase 6	0.000615793	0.175775
RGD1559903	-1.25491	similar to RIKEN cDNA 1700049L16	0.000635239	0.175775
RGD1307526	-1.40625	similar to modulator of estrogen induced transcription	0.000650616	0.175775
Rmrp	-1.19369	RNA component of mitochondrial RNA processing endoribonucle	0.000657719	0.175775
Luzp1	-1.32834	leucine zipper protein 1	0.000683733	0.175775
Ltbp4	-1.3779	latent transforming growth factor beta binding protein	0.000717795	0.175775
S1pr3	-1.57323	sphingosine-1-phosphate receptor 3	0.000745951	0.175775
Eif1a	-1.55322	eukaryotic translation initiation factor 1A	0.000753631	0.175775
Pyy	-1.23152	peptide YY (mapped)	0.000825867	0.175775
LOC290595	-1.26122	hypothetical gene supported by AF152002	0.000979502	0.175775
Rps23	-1.32244	ribosomal protein S23	0.0010402	0.175775
Xpot	-1.91999	exportin, tRNA (nuclear export receptor for tRNAs)	0.00106496	0.175775
Exosc7	-1.34974	exosome component 7	0.00110181	0.175775
RGD1359310	-1.41234	similar to RIKEN cDNA 9430023L20	0.00115208	0.175775
Tuba3b	-1.49682	tubulin, alpha 3B	0.00119029	0.175775
Txnrd1	-1.33284	thioredoxin reductase 1	0.00122648	0.175775
LOC289614	-1.46691	similar to heat shock protein 1 (chaperonin)	0.00127404	0.175775
Qprt	-1.95971	quinolinate phosphoribosyltransferase	0.00134639	0.175775
Tmem56	-1.68001	transmembrane protein 56	0.00135466	0.175775
Scn7a	-1.55073	sodium channel, voltage-gated, type VII, alpha	0.00136483	0.175775
Cox7b	-1.28438	cytochrome c oxidase subunit VIIb	0.00143773	0.175775
Nap1l1	-1.17392	nucleosome assembly protein 1-like 1	0.00149655	0.175775
Clcn6	-1.47935	chloride channel 6	0.0015346	0.175775
Il17rd	-1.49918	interleukin 17 receptor D	0.0015381	0.175775
Cldn10	-2.49473	claudin 10	0.00158041	0.175775
Slc27a4	-1.18064	solute carrier family 27 (fatty acid transporter), me	0.00158772	0.175775
Relt	-1.41153	RELT tumor necrosis factor receptor	0.00161351	0.175775
Zfp143	-1.20226	zinc finger protein 143	0.00166679	0.175775
Uchl3	-1.50988	ubiquitin carboxyl-terminal esterase L3 (ubiquitin thio	0.00170992	0.175775
Larp1b	-1.61334	La ribonucleoprotein domain family, member 1B	0.00171047	0.175775
Cables1	-1.96554	Cdk5 and Abl enzyme substrate 1	0.00177083	0.175775
Nt5c3	-1.59631	5'-nucleotidase, cytosolic III	0.00186427	0.175775
Sptbn2	-1.30218	spectrin, beta, non-erythrocytic 2	0.00189542	0.175775
Yif1b	-1.28895	Yip1 interacting factor homolog B (S. cerevisiae)	0.00192773	0.175775
Gtf2a2	-1.41565	general transcription factor IIA, 2	0.00192977	0.175775
Gins3	-1.33569	GINS complex subunit 3 (Psf3 homolog)	0.00194084	0.175775
Eif4e	-1.2003	eukaryotic translation initiation factor 4E	0.00197206	0.175775
Nr2f6	-1.43692	nuclear receptor subfamily 2, group F, member 6	0.00197481	0.175775
Pfkfb1	-1.30392	6-phosphofructo-2-kinase	0.00201063	0.175775
Nras	-1.18233	neuroblastoma ras oncogene	0.00207997	0.175775
Hprt1	-1.47421	hypoxanthine phosphoribosyltransferase 1	0.00209	0.175775
Eed	-1.47139	embryonic ectoderm development	0.00212851	0.175775
RGD1309077	-1.21926	similar to putative RNA methyltransferase	0.00213374	0.175775
RGD1309085	-1.71517	similar to F23N19.9	0.00213654	0.175775
Usp3	-1.33767	ubiquitin specific peptidase 3	0.00214204	0.175775
Adipor2	-1.21591	adiponectin receptor 2	0.00216153	0.175775
Nup62	-1.271	nucleoporin 62	0.00220644	0.175775
Mak16	-1.23059	MAK16 homolog (S. cerevisiae)	0.00224627	0.175775
RGD1561984	-1.28081	similar to ribosomal protein L27a	0.00227901	0.175775
Sec24d	-1.72889	SEC24 family, member D (S. cerevisiae)	0.00228917	0.175775
Usp10	-1.33978	ubiquitin specific peptidase 10	0.00234039	0.175775
Utp18	-1.78402	UTP18, small subunit (SSU) processome component, homolo	0.00235259	0.175775
Donson	-1.33876	downstream neighbor of SON	0.00241041	0.175775
Rpl7	-1.21293	ribosomal protein L7	0.00243568	0.175775
RGD1304731	-1.26517	similar to RIKEN cDNA 5330437I02 gene	0.00249257	0.175775
Lpcat2	-1.86508	lysophosphatidylcholine acyltransferase 2	0.00256044	0.175775
Nup54	-1.44135	nucleoporin 54	0.00261106	0.175775
Calcrl	-1.67919	calcitonin receptor-like	0.00261337	0.175775
Mmp2	-3.05102	matrix metallopeptidase 2	0.00263624	0.175775
Cycs	-1.21139	cytochrome c, somatic	0.00266141	0.175775
Lmx1b	-1.36147	LIM homeobox transcription factor 1 beta	0.00266745	0.175775
Blmh	-1.40135	bleomycin hydrolase	0.00294551	0.175775
Fads2	-1.45139	fatty acid desaturase 2	0.00299175	0.175775
Cct4	-1.3981	chaperonin containing Tcp1, subunit 4 (delta)	0.00302921	0.175775
Mthfd1	-2.00488	methylenetetrahydrofolate dehydrogenase (NADP+ dependent)	0.0030765	0.175945
Chchd6	-1.66205	coiled-coil-helix-coiled-coil-helix domain containing	0.00310084	0.176103
Dhcr24	-2.19046	24-dehydrocholesterol reductase	0.00319889	0.176103
Hemk1	-1.20601	HemK methyltransferase family member 1	0.00329389	0.176103
Ptpmt1	-1.1991	protein tyrosine phosphatase, mitochondrial 1	0.003319	0.176103
Rassf7	-1.34577	Ras association (RalGDS	0.00332162	0.176103
E2f5	-1.21574	E2F transcription factor 5	0.00347602	0.179269
Fbxo48	-1.27396	F-box protein 48	0.00352646	0.179269
Mrpl48	-1.35049	mitochondrial ribosomal protein L48	0.0035895	0.179514
Gchfr	-1.22444	GTP cyclohydrolase I feedback regulator	0.00359702	0.179514
Reep3	-1.32488	receptor accessory protein 3	0.00368667	0.180006
Gfi1	-1.26722	growth factor independent 1 transcription repressor	0.00371531	0.18003
Snrpg	-1.72987	small nuclear ribonucleoprotein polypeptide G	0.00379491	0.18003
P4ha1	-1.31911	prolyl 4-hydroxylase, alpha polypeptide I	0.00384984	0.18003
Nnmt	-1.98608	nicotinamide N-methyltransferase	0.00406058	0.18003
Mutyh	-1.20686	mutY homolog (E. coli)	0.00415664	0.18003
Timm13	-1.36978	translocase of inner mitochondrial membrane 13 homolog (y	0.00423322	0.18003
LOC680988	-1.51388	similar to ribosomal protein S12	0.00423745	0.18003
Ebp	-1.86906	emopamil binding protein (sterol isomerase)	0.00427621	0.18003
Epdr1	-1.21834	ependymin related protein 1 (zebrafish)	0.00436347	0.18003
Snrpd1	-1.47935	small nuclear ribonucleoprotein D1	0.00436863	0.18003
Rps3a	-1.32345	ribosomal protein S3a	0.0045421	0.18003
Angptl2	-1.36678	angiopoietin-like 2	0.00455082	0.18003
Lpgat1	-1.75776	lysophosphatidylglycerol acyltransferase 1	0.00455332	0.18003
Eif3a	-1.24355	eukaryotic translation initiation factor 3, subunit A	0.00456885	0.18003
Rps21	-1.21942	ribosomal protein S21	0.0045967	0.18003
Grtp1	-1.61848	growth hormone regulated TBC protein 1	0.00463051	0.18003
Chn2	-1.26667	chimerin (chimaerin) 2	0.0046748	0.18003
Nme1	-1.26488	non-metastatic cells 1, protein (NM23A) expressed in	0.004815	0.18003
Ell2	-1.56404	elongation factor RNA polymerase II 2	0.00482178	0.18003
Hpdl	-1.83292	4-hydroxyphenylpyruvate dioxygenase-like	0.0048286	0.18003
Uba2	-1.20584	ubiquitin-like modifier activating enzyme 2	0.00484477	0.18003
Hopx	-2.58769	HOP homeobox	0.00485493	0.18003
Rpl22	-1.52504	ribosomal protein L22	0.00488877	0.18003
LOC691543	-1.22664	hypothetical protein LOC691543	0.00490464	0.18003
Psma7	-1.17544	proteasome (prosome, macropain) subunit, alpha type 7	0.00495017	0.18003
Hrnbp3	-1.60875	hexaribonucleotide binding protein 3	0.00506002	0.18003
Uap1	-1.46069	UDP-N-acteylglucosamine pyrophosphorylase 1	0.00510002	0.18003
Slc39a14	-1.51504	solute carrier family 39 (zinc transporter), member	0.00512716	0.18003
Fads3	-1.53901	fatty acid desaturase 3	0.00512962	0.18003
Nup107	-1.49648	nucleoporin 107	0.00517427	0.18003
Dimt1l	-1.34998	DIM1 dimethyladenosine transferase 1-like (S. cerevisi	0.00519608	0.18003
Hltf	-1.57772	helicase-like transcription factor	0.00528736	0.18003
Sip1	-1.53645	survival of motor neuron protein interacting protein 1	0.0053443	0.18003
Psmg4	-1.46145	proteasome (prosome, macropain) assembly chaperone 4	0.00537538	0.18003
Eif3b	-1.25015	eukaryotic translation initiation factor 3, subunit B	0.00538945	0.18003
Mrto4	-1.55642	mRNA turnover 4 homolog (S. cerevisiae)	0.00550693	0.18003
Slc35e4	-1.28789	solute carrier family 35, member E4	0.00555001	0.18003
Slc40a1	-1.73069	solute carrier family 39 (iron-regulated transporter), m	0.00555079	0.18003
Nkd2	-1.86685	naked cuticle homolog 2 (Drosophila)	0.00556248	0.18003
Susd4	-2.45606	sushi domain containing 4	0.0056794	0.18003
RT1-CE1	-1.21334	RT1 class I, locus1	0.0056903	0.18003
Ppia	-1.33774	peptidylprolyl isomerase A (cyclophilin A)	0.00573105	0.18003
Usp40	-1.18777	ubiquitin specific peptidase 40	0.00578712	0.18003
Lamb1	-1.25271	laminin, beta 1	0.00584057	0.18003
Gga2	-1.2351	golgi associated, gamma adaptin ear containing, ARF bind	0.00585074	0.18003
Fip1l1	-1.40597	FIP1 like 1 (S. cerevisiae)	0.0059074	0.18003
Gng7	-1.69036	guanine nucleotide binding protein (G protein), gamma 7	0.00590942	0.18003
Igf2bp2	-1.55835	insulin-like growth factor 2 mRNA binding prote	0.00592241	0.18003
Gstp1	-1.46971	glutathione S-transferase pi 1	0.00593876	0.18003
Rps12	-1.66933	ribosomal protein S12	0.0059461	0.18003
Gsto1	-1.31176	glutathione S-transferase omega 1	0.00601866	0.181781
Sec11c	-1.65464	SEC11 homolog C (S. cerevisiae)	0.00607786	0.181805
Sass6	-1.8782	spindle assembly 6 homolog (C. elegans)	0.0061285	0.182814
Hhex	-1.71707	hematopoietically expressed homeobox	0.00618444	0.183148
Clcn5	-1.72141	chloride channel 5	0.0062063	0.183148
Psph	-1.87122	phosphoserine phosphatase	0.00621217	0.183148
RGD1565096	-1.47819	similar to TSG118.1	0.006442	0.184729
Mmp17	-1.53924	matrix metallopeptidase 17	0.00652467	0.184729
Lsm6	-1.66422	LSM6 homolog, U6 small nuclear RNA associated (S. cerevi	0.00657363	0.184729
Erf	-1.35113	Ets2 repressor factor	0.00663115	0.184729
Taf1a	-1.36108	TATA box binding protein (Tbp)-associated factor, RNA p	0.00669262	0.184729
Tmed5	-1.65257	transmembrane emp24 protein transport domain containing	0.00672604	0.184729
Pik3cd	-1.23778	phosphoinositide-3-kinase, catalytic, delta polypeptid	0.00673163	0.184729
Rfc2	-1.44346	replication factor C (activator 1) 2	0.00677676	0.184729
Rpl35	-1.27639	ribosomal protein L35	0.00680094	0.184729
Minpp1	-1.27436	multiple inositol polyphosphate histidine phosphatase 1	0.00687555	0.184729
Pgrmc2	-1.37615	progesterone receptor membrane component 2	0.00689289	0.184729
Elovl4	-1.3921	elongation of very long chain fatty acids (FEN1	0.00690826	0.184729
Rdh11	-1.39729	retinol dehydrogenase 11 (all-trans	0.00697269	0.184729
Cdh3	-1.26146	cadherin 3	0.0070288	0.184729
Tnik	-1.10657	TRAF2 and NCK interacting kinase	0.00711426	0.185798
LOC304239	-2.02645	similar to RalA binding protein 1	0.00719489	0.186991
Taldo1	-1.60197	transaldolase 1	0.00726865	0.186991
Pus1	-1.66507	pseudouridylate synthase 1	0.00729905	0.186991
RGD1311849	-1.24493	similar to mKIAA1797 protein	0.00732245	0.186991
Cdv3	-1.47342	carnitine deficiency-associated gene expressed in ventri	0.00742738	0.186991
Lppr1	-2.41889	lipid phosphate phosphatase-related protein type 1	0.00746539	0.186991
Ppa2	-1.416	pyrophosphatase (inorganic) 2	0.00747915	0.186991
Pdia5	-1.96165	protein disulfide isomerase family A, member 5	0.00749621	0.186991
Lonp1	-1.31434	lon peptidase 1, mitochondrial	0.00758292	0.187344
Itsn1	-1.20763	intersectin 1 (SH3 domain protein)	0.00760867	0.187574
Tfpi	-1.461	tissue factor pathway inhibitor (lipoprotein-associated	0.00772781	0.187867
Timp4	-1.33643	tissue inhibitor of metalloproteinase 4	0.00776905	0.187867
Mvd	-2.93389	mevalonate (diphospho) decarboxylase	0.00777838	0.187867
Nphp1	-1.30519	nephronophthisis 1 (juvenile) homolog (human)	0.00778685	0.187867
Sec11a	-1.29432	SEC11 homolog A (S. cerevisiae)	0.00780202	0.187867
2010-09-01	-1.62729	septin 10	0.00802763	0.187873
Bcas2	-1.30525	breast carcinoma amplified sequence 2	0.00805727	0.187873
Lamc1	-1.50719	laminin, gamma 1	0.00811233	0.188146
Polr3e	-1.2724	polymerase (RNA) III (DNA directed) polypeptide E	0.00811803	0.188146
Orc2l	-1.41523	origin recognition complex, subunit 2-like (yeast)	0.00818026	0.188387
Prmt7	-1.50767	protein arginine methyltransferase 7	0.00818942	0.188387
Hmg1l1	-1.29438	high-mobility group (nonhistone chromosomal) protein 1	0.00826551	0.189432
Tmx1	-1.23322	thioredoxin-related transmembrane protein 1	0.00842216	0.189442
Rpl37	-1.24372	ribosomal protein L37	0.00843004	0.189442
RGD1308023	-1.34793	similar to CG5521-PA	0.00861745	0.19023
Tipin	-1.7389	timeless interacting protein	0.00872961	0.19023
LOC680531	-2.24886	similar to CG3880-PA	0.00874332	0.19023
Mchr1	-3.3421	melanin-concentrating hormone receptor 1	0.00892374	0.19023
Dpy30	-1.4282	dpy-30 homolog (C. elegans)	0.0089361	0.19023
RGD1560493	-1.49108	similar to chromosome X open reading frame 4	0.00896803	0.19023
Thbs4	-1.88351	thrombospondin 4	0.00899142	0.19023
LOC683626	-1.5485	similar to limb-bud and heart	0.00899824	0.19023
Suv39h2	-1.52901	suppressor of variegation 3-9 homolog 2 (Drosophila)	0.00903017	0.19023
Fth1	-1.3084	ferritin, heavy polypeptide 1	0.00903486	0.19023
Comt	-1.31868	catechol-O-methyltransferase	0.00906308	0.19023
RGD1359600	-1.17095	LEA_4 domain containing protein RGD1359600	0.00908571	0.19023
H13	-1.28215	histocompatibility 13	0.00916286	0.190287
Rps27a	-1.78741	ribosomal protein S27a	0.00916429	0.190287
Dbr1	-1.37227	debranching enzyme homolog 1 (S. cerevisiae)	0.00917864	0.190287
Cdca4	-1.50698	cell division cycle associated 4	0.00918087	0.190287
Sv2c	-1.67909	synaptic vesicle glycoprotein 2c	0.00923032	0.190655
Calu	-1.32134	calumenin	0.00923845	0.190655
Rpl31	-1.23035	ribosomal protein L31	0.00925962	0.190655
Cdca8	-1.85759	cell division cycle associated 8	0.00931232	0.190655
Chchd4	-1.35795	coiled-coil-helix-coiled-coil-helix domain containing	0.00932812	0.190655
Lca5	-1.87695	Leber congenital amaurosis 5 (human)	0.00941355	0.190692
Rpl24	-1.23861	ribosomal protein L24	0.00943794	0.190692
Gpatch4	-1.52362	G patch domain containing 4	0.00961555	0.191374
Sfmbt1	-1.20884	Scm-like with four mbt domains 1	0.00962539	0.191374
Pes1	-1.28186	pescadillo homolog 1, containing BRCT domain (zebrafish)	0.00967962	0.191519
Cpb2	-1.32579	carboxypeptidase B2 (plasma)	0.00971574	0.191519
Mical1	-1.26237	microtubule associated monoxygenase, calponin and LIM	0.00973016	0.191519
Ostc	-1.44683	oligosaccharyltransferase complex subunit	0.0097559	0.191519
Uchl5	-1.47903	ubiquitin carboxyl-terminal hydrolase L5	0.00975593	0.191519
Fkbp4	-1.57956	FK506 binding protein 4	0.0098075	0.191696
Rai14	-1.32233	retinoic acid induced 14	0.00985707	0.191887
Nupl1	-1.15669	nucleoporin like 1	0.0099472	0.192297
RGD1560187	-1.21262	similar to Hypothetical UPF0327 protein	0.0101636	0.194635
Nptxr	-1.32289	neuronal pentraxin receptor	0.0102694	0.194635
Nup37	-1.51163	nucleoporin 37	0.0103276	0.194635
Rpa3	-2.05345	replication protein A3	0.0104606	0.194635
Slc10a7	-1.59372	solute carrier family 10 (sodium	0.0105066	0.194635
LOC684862	-1.41309	hypothetical protein LOC684862	0.0105127	0.194635
Olr1702	-1.29103	olfactory receptor 1702	0.0105829	0.194635
Prdm9	-1.77853	PR domain containing 9	0.0106057	0.194635
Ddx50	-1.19766	DEAD (Asp-Glu-Ala-Asp) box polypeptide 50	0.010729	0.194635
Rpl7l1	-1.26427	ribosomal protein L7-like 1	0.0107522	0.194635
Ninj2	-3.83333	ninjurin 2	0.0107616	0.194635
Snrpd2	-1.44918	small nuclear ribonucleoprotein D2 polypeptide	0.0107652	0.194635
Pter	-1.28123	phosphotriesterase related	0.010829	0.194635
Nell2	-1.7572	NEL-like 2 (chicken)	0.0108385	0.194635
Acly	-1.49855	ATP citrate lyase	0.0108417	0.194635
Rps25	-1.48727	ribosomal protein s25	0.010907	0.194635
Ptpn3	-1.48253	protein tyrosine phosphatase, non-receptor type 3	0.0109166	0.194635
Srpk1	-1.24718	SFRS protein kinase 1	0.010963	0.194635
Gnb4	-1.32276	guanine nucleotide binding protein (G protein), beta pol	0.0110441	0.194635
Cetn2	-1.28905	centrin 2	0.0110582	0.194635
Syt7	-1.31143	synaptotagmin VII	0.0111506	0.194635
Chrm3	-4.43573	cholinergic receptor, muscarinic 3	0.0112285	0.194635
Olr1686	-1.22382	olfactory receptor gene Olr1686	0.011237	0.194635
Soat1	-1.39067	sterol O-acyltransferase 1	0.0112525	0.194635
Slc25a28	-1.35397	solute carrier family 25, member 28	0.0112637	0.194635
Ube2e2	-1.40336	ubiquitin-conjugating enzyme E2E 2 (UBC4	0.0113047	0.194635
Grwd1	-1.31414	glutamate-rich WD repeat containing 1	0.0113863	0.194635
Sema3g	-1.28327	sema domain, immunoglobulin domain (Ig), short basic d	0.0114348	0.194635
RGD1560584	-1.5606	similar to High mobility group protein 1 (HM	0.0115198	0.194635
Rragd	-1.19878	Ras-related GTP binding D	0.0115322	0.194635
Got1	-1.70228	glutamic-oxaloacetic transaminase 1, soluble (aspartate ami	0.0116983	0.194635
Parp1	-1.45959	poly (ADP-ribose) polymerase 1	0.0117832	0.194635
LOC689303	-1.23361	similar to vitamin A-deficient testicular pro	0.0118044	0.194635
Urm1	-1.23722	ubiquitin related modifier 1 homolog (S. cerevisiae)	0.0118599	0.194635
Mxd3	-1.21303	Max dimerization protein 3	0.011868	0.194635
Eef1e1	-1.43983	eukaryotic translation elongation factor 1 epsilon 1	0.0118755	0.194635
RGD1561635	-1.30855	similar to 40S ribosomal protein S17	0.0118827	0.194635
Sigmar1	-1.8055	sigma non-opioid intracellular receptor 1	0.0119011	0.194635
Gle1	-1.25789	GLE1 RNA export mediator homolog (yeast)	0.011932	0.194635
Pde8b	-1.20634	phosphodiesterase 8B	0.0120397	0.194635
Has2	-1.80356	hyaluronan synthase 2	0.0120849	0.194635
Map3k4	-1.22931	mitogen activated protein kinase kinase kinase 4	0.012086	0.194635
Sfrp4	-2.80137	secreted frizzled-related protein 4	0.0121229	0.194635
Fastkd3	-1.27653	FAST kinase domains 3	0.0121623	0.194635
Metrn	-2.75787	meteorin, glial cell differentiation regulator	0.0122422	0.194635
Cytl1	-2.76672	cytokine like 1	0.0122882	0.194635
Rpl23	-2.02436	ribosomal protein L23	0.0123231	0.194635
Bcap29	-1.43933	B-cell receptor-associated protein 29	0.012329	0.194635
Tomm70a	-1.32927	translocase of outer mitochondrial membrane 70 homolog A	0.0124776	0.194635
Grm5	-2.67561	glutamate receptor, metabotropic 5	0.0125201	0.194635
Zc3hav1	-1.44051	zinc finger CCCH type, antiviral 1	0.0125292	0.194635
Recql	-1.61713	RecQ protein-like (DNA helicase Q1-like)	0.0125601	0.194635
St6gal1	-1.35585	ST6 beta-galactosamide alpha-2,6-sialyltranferase 1	0.0126103	0.194635
Col4a1	-1.5372	collagen, type IV, alpha 1	0.0126149	0.194635
Fgr	-1.53347	Gardner-Rasheed feline sarcoma viral (v-fgr) oncogene homolo	0.0126916	0.194635
Dagla	-1.31408	diacylglycerol lipase, alpha	0.0126987	0.194635
Ppfibp2	-1.41845	PTPRF interacting protein, binding protein 2 (liprin	0.0127338	0.194635
Lbr	-2.30275	lamin B receptor	0.0127566	0.194635
Rps3	-1.43488	ribosomal protein S3	0.012765	0.194635
Slco2a1	-1.15332	solute carrier organic anion transporter family, member	0.0127663	0.194635
Iqcb1	-1.53071	IQ motif containing B1	0.0128467	0.194635
Arhgap18	-1.27312	Rho GTPase activating protein 18	0.0128633	0.194635
Wbscr27	-1.07843	Williams Beuren syndrome chromosome region 27	0.0128796	0.194635
Nudcd2	-1.61163	NudC domain containing 2	0.0129176	0.194635
Dr1	-1.14177	down-regulator of transcription 1	0.0129377	0.194635
Actr3b	-1.36152	ARP3 actin-related protein 3 homolog B (yeast)	0.0129508	0.194635
Ninj1	-1.45318	ninjurin 1	0.0129583	0.194635
Nasp	-1.55167	nuclear autoantigenic sperm protein (histone-binding)	0.012964	0.194635
Mast4	-1.47365	microtubule associated serine	0.0131224	0.194635
Tmem109	-1.27341	transmembrane protein 109	0.0131323	0.194635
Wdr77	-1.36069	WD repeat domain 77	0.0132134	0.194635
Eif2b3	-1.8758	eukaryotic translation initiation factor 2B, subunit 3 ga	0.0132226	0.194635
Aanat	-1.16529	arylalkylamine N-acetyltransferase	0.0133075	0.194635
Rplp1	-1.41072	ribosomal protein, large, P1	0.0133133	0.194635
Ccnb3	-2.38414	cyclin B3	0.0133258	0.194635
Zmynd19	-1.48422	zinc finger, MYND-type containing 19	0.0133428	0.194635
Gemin6	-1.48461	gem (nuclear organelle) associated protein 6	0.0133967	0.194635
Ntrk1	-1.63821	neurotrophic tyrosine kinase, receptor, type 1	0.0134129	0.194635
RGD1565170	-1.328	similar to 60S ribosomal protein L23a	0.0134649	0.194635
Exosc3	-1.35031	exosome component 3	0.0135082	0.194635
RGD1306556	-1.3136	similar to hypothetical protein A530094D01	0.013562	0.194635
Scfd2	-2.28375	sec1 family domain containing 2	0.013586	0.194635
Susd1	-1.47401	sushi domain containing 1	0.0136198	0.194635
LOC680353	-1.63754	similar to 60S ribosomal protein L38	0.0136224	0.194635
Pgk1	-1.6335	phosphoglycerate kinase 1	0.0136263	0.194635
Lpin2	-1.32659	lipin 2	0.0136636	0.194635
Haus3	-1.4933	HAUS augmin-like complex, subunit 3	0.0136681	0.194635
Trmt11	-1.46456	tRNA methyltransferase 11 homolog (S. cerevisiae)	0.0136876	0.194635
Apbb2	-2.01015	amyloid beta (A4) precursor protein-binding, fami	0.0137081	0.194635
Eif2s2	-1.49037	eukaryotic translation initiation factor 2, subunit 2 bet	0.0137808	0.194635
Rpl3	-1.22856	ribosomal protein L3	0.0137962	0.194635
Gtl3	-1.64191	gene trap locus 3	0.0138822	0.194635
LOC687565	-1.19522	similar to density-regulated protein	0.0139459	0.194635
LOC305076	-1.41399	similar to hypothetical protein MGC29875; novel put	0.0140432	0.194635
Dnal4	-1.10914	dynein, axonemal, light chain 4	0.0140611	0.194635
E2f3	-1.33567	E2F transcription factor 3	0.0140754	0.194635
Anxa6	-3.40172	annexin A6	0.0141152	0.194635
Orc6l	-1.63691	origin recognition complex, subunit 6 like (yeast)	0.0141522	0.194635
Rps18	-1.57691	ribosomal protein S18	0.0141531	0.194635
Rps13	-1.47175	ribosomal protein S13	0.0142358	0.194635
Ncl	-1.20542	nucleolin	0.0143413	0.194635
Rassf5	-1.7464	Ras association (RalGDS	0.0144252	0.194635
Aspg	-1.12273	asparaginase homolog (S. cerevisiae)	0.0144262	0.194635
LOC687620	-1.42886	similar to mirror-image polydactyly 1	0.0145201	0.194635
Glmn	-1.18332	glomulin, FKBP associated protein	0.0145215	0.194635
RT1-DMa	-1.41917	RT1 class II, locus DMa	0.0145802	0.194635
Runx1t1	-2.01824	runt-related transcription factor 1; translocated to,	0.014624	0.194635
Actr2	-1.19607	ARP2 actin-related protein 2 homolog (yeast)	0.0146665	0.194635
Fem1b	-1.15213	fem-1 homolog b (C. elegans)	0.0147155	0.194635
Tm6sf1	-1.67844	transmembrane 6 superfamily member 1	0.0149824	0.194635
Zfp568	-1.26812	zinc finger protein 568	0.0150279	0.194635
Tcea1	-1.36194	transcription elongation factor A (SII) 1	0.0152082	0.194635
LOC683872	-1.50635	similar to Cd99 antigen-like 2	0.0152455	0.194635
Dram2	-1.25193	DNA-damage regulated autophagy modulator 2	0.0152708	0.194635
Rasl2-9	-1.61474	RAS-like, family 2, locus 9	0.0153353	0.194635
Ddx25	-1.3636	DEAD (Asp-Glu-Ala-Asp) box polypeptide 25	0.0153773	0.194635
Bola1	-1.39295	bolA homolog 1 (E. coli)	0.0154729	0.194635
Smchd1	-1.31971	structural maintenance of chromosomes flexible h	0.0154733	0.194635
Kcnn4	-2.7617	potassium intermediate	0.0155028	0.194635
Acsl3	-1.80596	acyl-CoA synthetase long-chain family member 3	0.0155104	0.194635
Uqcrc2	-1.20311	ubiquinol cytochrome c reductase core protein 2	0.0155447	0.194635
LOC303566	-1.31869	E2F1-inducible gene	0.0155531	0.194635
Qrsl1	-1.20938	glutaminyl-tRNA synthase (glutamine-hydrolyzing)-like 1	0.015562	0.194635
C1galt1	-1.98107	core 1 synthase, glycoprotein-N-acetylgalactosamine 3-be	0.0156186	0.194635
Cisd2	-1.39677	CDGSH iron sulfur domain 2	0.015682	0.194635
Tbc1d15	-1.3433	TBC1 domain family, member 15	0.0157007	0.194635
Gar1	-1.50627	GAR1 ribonucleoprotein homolog (yeast)	0.0157435	0.194635
Rpl30	-1.33916	ribosomal protein L30	0.0157887	0.194635
LOC362855	-1.17579	P55	0.0158672	0.194635
Cyp20a1	-1.20759	cytochrome P450, family 20, subfamily a, polypeptide 1	0.0158719	0.194635
Rad54b	-2.16292	RAD54 homolog B (S. cerevisiae)	0.0158882	0.194635
Impad1	-1.21056	inositol monophosphatase domain containing 1	0.0159437	0.194635
Ghitm	-1.33654	growth hormone inducible transmembrane protein	0.0159614	0.194635
Pdha1	-1.2005	pyruvate dehydrogenase (lipoamide) alpha 1	0.0160372	0.194635
Acaca	-1.76017	acetyl-coenzyme A carboxylase alpha	0.016158	0.194635
Cars	-1.79667	cysteinyl-tRNA synthetase	0.0161688	0.194635
Bmp2k	-1.06518	BMP-2 inducible kinase	0.0162779	0.194635
Nup188	-1.29299	nucleoporin 188	0.0163085	0.194635
Sms	-1.46068	spermine synthase	0.0163545	0.194635
Kcnip3	-1.43628	Kv channel interacting protein 3, calsenilin	0.0163562	0.194635
Lass4	-1.89417	LAG1 homolog, ceramide synthase 4	0.0163815	0.194635
tGap1	-1.71381	GTPase activating protein testicular GAP1	0.0164125	0.194635
Kifc3	-1.46357	kinesin family member C3	0.0164148	0.194635
RGD1563091	-1.4621	similar to OEF2	0.0164258	0.194635
Runx1	-1.53873	runt related transcription factor 1	0.0164641	0.194635
Acss2	-2.23602	acyl-CoA synthetase short-chain family member 2	0.0164696	0.194635
Phf20	-1.26694	PHD finger protein 20	0.0165115	0.194635
Pip4k2a	-2.30323	phosphatidylinositol-5-phosphate 4-kinase, type	0.0165238	0.194635
Plch1	-1.85627	phospholipase C, eta 1	0.0166233	0.194635
Riok1	-1.29201	RIO kinase 1 (yeast)	0.0166269	0.194635
Phf1	-1.30243	PHD finger protein 1	0.0166803	0.194635
Rpn2	-1.53958	ribophorin II	0.0167628	0.194635
Rps10	-1.5458	ribosomal protein S10	0.0167655	0.194635
RGD1309708	-1.2842	similar to RIKEN cDNA 4930455F23	0.0169067	0.194635
Hspa4l	-1.27094	heat shock protein 4 like	0.0169108	0.194635
Ssr1	-1.29963	signal sequence receptor, alpha	0.0169117	0.194635
Pmpca	-1.22487	peptidase (mitochondrial processing) alpha	0.0171009	0.194635
Kank3	-1.37224	KN motif and ankyrin repeat domains 3	0.0173528	0.194635
Rpap3	-1.29592	RNA polymerase II associated protein 3	0.0173757	0.194635
Fkbp3	-1.46992	FK506 binding protein 3	0.0173772	0.194635
Rnf213	-1.71423	ring finger protein 213	0.0173882	0.194635
Tanc1	-1.4569	tetratricopeptide repeat, ankyrin repeat and coiled-coi	0.017435	0.194635
Pvrl1	-1.47616	poliovirus receptor-related 1	0.0175501	0.194635
Gpr137b	-1.35654	G protein-coupled receptor 137B	0.0175632	0.194635
LOC689244	-1.38025	similar to chromobox homolog 3	0.0175995	0.194635
Lclat1	-1.26249	lysocardiolipin acyltransferase 1	0.0177301	0.194635
Bcs1l	-1.55106	BCS1-like (yeast)	0.0178654	0.194635
Csgalnact1	-1.58219	chondroitin sulfate N-acetylgalactosaminyltransfer	0.0179775	0.194635
Nif3l1	-1.36609	NIF3 NGG1 interacting factor 3-like 1 (S. pombe)	0.018059	0.194635
Mcm8	-2.11018	minichromosome maintenance complex component 8	0.0180702	0.194635
Tubb6	-1.70408	tubulin, beta 6	0.0180725	0.194635
Fars2	-1.37562	phenylalanyl-tRNA synthetase 2, mitochondrial	0.0181247	0.194635
Igsf21	-1.69232	immunoglobin superfamily, member 21	0.0181812	0.194635
RGD1305412	-1.83859	similar to exonuclease NEF-sp	0.0182124	0.194635
Coro2a	-1.71657	coronin, actin binding protein 2A	0.0182271	0.194635
Fam119a	-1.20392	family with sequence similarity 119, member A	0.0182503	0.194635
Frmd4a	-1.34036	FERM domain containing 4A	0.0182803	0.194635
Magohb	-1.65797	mago-nashi homolog B (Drosophila)	0.0183035	0.194635
Tnpo1	-1.30041	transportin 1	0.0183154	0.194635
Tdg	-1.18403	thymine-DNA glycosylase	0.0183603	0.194635
Zc3h15	-1.38059	zinc finger CCCH-type containing 15	0.0184192	0.194635
Sppl2b	-1.44546	signal peptide peptidase-like 2B	0.0184665	0.194635
Kcnt1	-1.51281	potassium channel, subfamily T, member 1	0.018467	0.194635
Rps11	-1.35933	ribosomal protein S11	0.0184926	0.194635
Pdcd11	-1.33532	programmed cell death 11	0.0186258	0.194635
Cdc16	-1.33113	cell division cycle 16 homolog (S. cerevisiae)	0.0186444	0.194635
Tkt	-1.64947	transketolase	0.0186499	0.194635
Gmnn	-1.55958	geminin	0.0187487	0.194635
Set	-1.41043	SET nuclear oncogene	0.0187665	0.194635
Fabp5	-1.35926	fatty acid binding protein 5, epidermal	0.0188034	0.194635
LOC365692	-1.23933	similar to ribosomal protein S9	0.018839	0.194635
Ugt8	-1.4538	UDP glycosyltransferase 8	0.0188448	0.194635
Zfp167	-1.15309	zinc finger protein 167	0.0189409	0.194635
Dbf4	-1.88472	DBF4 homolog (S. cerevisiae)	0.0189962	0.194635
RGD1562312	-1.2718	similar to High mobility group protein 1 (HM	0.0190256	0.194635
Nop14	-1.2724	NOP14 nucleolar protein homolog (yeast)	0.0190713	0.194635
Lrp8	-1.25672	low density lipoprotein receptor-related protein 8	0.0191538	0.194635
RT1-CE11	-1.25705	RT1 class I, locus CE11	0.0192065	0.194635
Snd1	-1.31437	staphylococcal nuclease and tudor domain containing 1	0.0192574	0.194635
Dek	-1.29391	DEK oncogene	0.0193509	0.194635
Ccdc18	-1.73039	coiled-coil domain containing 18	0.0193513	0.194635
Rcn1	-1.351	reticulocalbin 1, EF-hand calcium binding domain	0.0194241	0.194635
Rab15	-1.94075	RAB15, member RAS oncogene family	0.0194473	0.194635
Nob1	-1.43541	NIN1	0.0194521	0.194635
Rpe	-1.23731	ribulose-5-phosphate-3-epimerase	0.0195845	0.194635
Gramd1c	-1.30332	GRAM domain containing 1C	0.019632	0.194635
Rps9	-1.47949	ribosomal protein S9	0.0198156	0.194635
Mios	-1.53059	missing oocyte, meiosis regulator, homolog (Drosophila)	0.019816	0.194635
Wbscr16	-1.53351	Williams-Beuren syndrome chromosome region 16 homolog	0.0198916	0.194635
Pappa	-2.74934	pregnancy-associated plasma protein A	0.019894	0.194635
Lars	-1.88753	leucyl-tRNA synthetase	0.0199401	0.194635
Rad18	-1.73929	RAD18 homolog (S. cerevisiae)	0.0199583	0.194635
Mrps33	-1.21639	mitochondrial ribosomal protein S33	0.0199642	0.194635
Rps20	-1.31829	ribosomal protein S20	0.0200618	0.194635
Tmem209	-1.42145	transmembrane protein 209	0.0200794	0.194635
Phlda3	-1.64544	pleckstrin homology-like domain, family A, member 3	0.0201857	0.194635
Cep55	-2.27881	centrosomal protein 55kDa	0.0202584	0.194635
Hmgxb4	-1.33814	HMG box domain containing 4	0.0202932	0.194635
Rpsa	-1.48951	ribosomal protein SA	0.0204723	0.194635
Tfb1m	-1.30961	transcription factor B1, mitochondrial	0.0204828	0.194635
Gins4	-2.00768	GINS complex subunit 4 (Sld5 homolog)	0.020494	0.194635
Camkk2	-1.61681	calcium	0.0205246	0.194635
Sergef	-1.24522	secretion regulating guanine nucleotide exchange	0.0205371	0.194635
Slc6a15	-2.70416	solute carrier family 6 (neutral amino acid transporter)	0.020554	0.194635
Wdr12	-1.44416	WD repeat domain 12	0.0205714	0.194635
Ptk2	-1.59623	PTK2 protein tyrosine kinase 2	0.0206953	0.194635
Galnt3	-1.53451	UDP-N-acetyl-alpha-D-galactosamine:polypeptide N-acety	0.0207235	0.194635
Ada	-1.72215	adenosine deaminase	0.0207549	0.194635
Lama4	-2.43954	laminin, alpha 4	0.020838	0.194635
Rps8	-1.37542	ribosomal protein S8	0.0209634	0.194635
Phf14	-1.22165	PHD finger protein 14	0.0209946	0.194635
RGD1562404	-1.25943	similar to ribosomal protein S18	0.0209996	0.194635
Nrgn	-3.2256	neurogranin	0.0210042	0.194635
Slc25a37	-1.65584	solute carrier family 25, member 37	0.0211481	0.194635
Irx2	-1.34618	iroquois homeobox 2	0.0211706	0.194635
Cops7b	-1.26549	COP9 constitutive photomorphogenic homolog subunit 7B	0.0211823	0.194635
Tspan4	-1.25308	tetraspanin 4	0.0213208	0.194635
Nae1	-1.43401	NEDD8 activating enzyme E1 subunit 1	0.0213516	0.194635
Egln3	-1.57559	EGL nine homolog 3 (C. elegans)	0.021362	0.194635
Nap1l5	-1.52399	nucleosome assembly protein 1-like 5	0.0214201	0.194635
Plxnd1	-1.48466	plexin D1	0.0214493	0.194635
RGD1563131	-1.1798	similar to Serine	0.0215971	0.194635
Bxdc1	-1.46321	brix domain containing 1	0.0217264	0.194635
Psip1	-1.20447	PC4 and SFRS1 interacting protein 1	0.0218206	0.194635
RGD1565675	-1.30809	similar to RIKEN cDNA 2410022L05	0.0218765	0.194635
Megf11	-3.28147	multiple EGF-like-domains 11	0.022079	0.194635
Rps15a	-1.60849	ribosomal protein S15a	0.0221034	0.194635
Crls1	-1.36911	cardiolipin synthase 1	0.0221065	0.194635
Prdx6	-1.26883	peroxiredoxin 6	0.0221263	0.194635
Cstf3	-1.4338	cleavage stimulation factor, 3' pre-RNA, subunit 3	0.0221462	0.194635
Padi4	-1.21658	peptidyl arginine deiminase, type IV	0.022176	0.194635
Mettl14	-1.27332	methyltransferase like 14	0.0221801	0.194635
RGD1309888	-1.42684	similar to RIKEN cDNA 1500002O20	0.0221877	0.194635
LOC689919	-1.30513	similar to 40S ribosomal protein S26	0.0222126	0.194635
Src	-1.38338	v-src sarcoma (Schmidt-Ruppin A-2) viral oncogene homolog (a	0.022281	0.194635
Phb2	-1.24954	prohibitin 2	0.0223031	0.194635
Ggta1	-3.58907	glycoprotein, alpha-galactosyltransferase 1	0.02232	0.194635
Slc29a4	-1.41631	solute carrier family 29 (nucleoside transporters), m	0.0224233	0.194635
RGD1308297	-1.21053	similar to CG10084-PA	0.0224558	0.194635
Tdp1	-1.66645	tyrosyl-DNA phosphodiesterase 1	0.0226287	0.194635
Insig1	-1.6057	insulin induced gene 1	0.0226542	0.194635
Depdc1	-1.80546	DEP domain containing 1	0.0227242	0.194635
Gbp2	-1.4431	guanylate binding protein 2	0.0227665	0.194635
Timm23	-1.20386	translocase of inner mitochondrial membrane 23 homolog (y	0.0227882	0.194635
Slc6a9	-1.63732	solute carrier family 6 (neurotransmitter transporter, gl	0.0228112	0.194635
Mkx	-1.243	mohawk homeobox	0.022855	0.194635
Cfdp1	-1.23382	craniofacial development protein 1	0.0229006	0.194635
Camk2b	-2.19623	calcium	0.0229102	0.194635
Ctrl	-1.27102	chymotrypsin-like	0.0229544	0.194635
RGD1562084	-1.42213	similar to expressed sequence AI118078	0.0229578	0.194635
Magi2	-1.27842	membrane associated guanylate kinase, WW and PDZ domain co	0.0229706	0.194635
Cct3	-1.33604	chaperonin containing Tcp1, subunit 3 (gamma)	0.0230167	0.194635
Eif3m	-1.23825	eukaryotic translation initiation factor 3, subunit M	0.0230675	0.194635
Cmtm4	-1.39692	CKLF-like MARVEL transmembrane domain containing 4	0.0231678	0.194635
Taf5	-1.32964	TAF5 RNA polymerase II, TATA box binding protein (TBP)-a	0.023215	0.194635
Commd10	-1.30617	COMM domain containing 10	0.0232997	0.194635
Pth1r	-1.18192	parathyroid hormone 1 receptor	0.0233209	0.194635
Gars	-1.73833	glycyl-tRNA synthetase	0.0236433	0.194635
Tuba1b	-1.18277	tubulin, alpha 1B	0.0236914	0.194635
Atf6	-1.21462	activating transcription factor 6	0.023713	0.194635
LOC362419	-1.84657	similar to CG33331-PA	0.0237263	0.194635
Sh3pxd2a	-1.43728	SH3 and PX domains 2A	0.0237735	0.194635
Ccne1	-1.71121	cyclin E1	0.0238151	0.194635
Prdx4	-2.77176	peroxiredoxin 4	0.0238306	0.194635
Chrna5	-1.12886	cholinergic receptor, nicotinic, alpha 5	0.0238517	0.194635
Cept1	-1.41511	choline	0.0238841	0.194635
Maz	-1.25757	MYC-associated zinc finger protein (purine-binding transc	0.0239225	0.194635
Rce1	-1.16659	RCE1 homolog, prenyl protein peptidase (S. cerevisiae)	0.0240172	0.194635
Cenpa	-1.68274	centromere protein A	0.0240454	0.194635
Pycr1	-2.3007	pyrroline-5-carboxylate reductase 1	0.0240824	0.194635
Nat13	-1.45266	N-acetyltransferase 13	0.0241497	0.194635
Jmjd6	-1.32026	jumonji domain containing 6	0.0242031	0.194635
Jag1	-1.40948	jagged 1	0.0242843	0.194635
Phgdh	-1.87278	phosphoglycerate dehydrogenase	0.0244108	0.194635
Mlf1ip	-2.64596	myeloid leukemia factor 1 interacting protein	0.0244277	0.194635
RGD1307357	-1.13624	similar to hypothetical protein DKFZp434A1319	0.024438	0.194635
Zfp455	-1.3262	zinc finger protein 455	0.0244745	0.194635
Ccdc58	-1.26111	coiled-coil domain containing 58	0.0244969	0.194635
Rps19	-1.59897	ribosomal protein S19	0.0244995	0.194635
RGD1560796	-1.40253	similar to suppressor of hairy wing homolog 4 isof	0.0245155	0.194635
Lmf1	-1.38665	lipase maturation factor 1	0.0245323	0.194635
Ghr	-1.74637	growth hormone receptor	0.024568	0.194793
Idi1	-2.89507	isopentenyl-diphosphate delta isomerase 1	0.0247402	0.194949
Tfrc	-1.95315	transferrin receptor	0.0247458	0.194949
Itga1	-1.42047	integrin, alpha 1	0.0247524	0.194949
Scd1	-1.91769	stearoyl-Coenzyme A desaturase 1	0.0247611	0.194949
Hirip3	-1.51437	HIRA interacting protein 3	0.0248224	0.194951
F3	-3.08261	coagulation factor III (thromboplastin, tissue factor)	0.0249223	0.19523
Glt25d1	-1.22879	glycosyltransferase 25 domain containing 1	0.0250585	0.195437
Map4k3	-1.68466	mitogen-activated protein kinase kinase kinase kinase 3	0.0251025	0.195437
Bxdc2	-1.29101	brix domain containing 2	0.02521	0.195437
Rab33a	-1.59219	RAB33A, member of RAS oncogene family	0.0252244	0.195437
Emg1	-1.31975	EMG1 nucleolar protein homolog (S. cerevisiae)	0.0253094	0.195437
Aurka	-1.44204	aurora kinase A	0.0254593	0.195437
Eif3e	-1.2412	eukaryotic translation initiation factor 3, subunit E	0.0255542	0.195437
Rps17	-1.93763	ribosomal protein S17	0.0255892	0.195437
Tfam	-1.37121	transcription factor A, mitochondrial	0.0257002	0.195437
Ogg1	-1.24937	8-oxoguanine DNA glycosylase	0.0257437	0.195437
Kcnk3	-2.21996	potassium channel, subfamily K, member 3	0.0257486	0.195437
RGD1565520	-1.19975	similar to 60S ribosomal protein L7a	0.0257515	0.195437
Mrpl15	-1.12371	mitochondrial ribosomal protein L15	0.0257697	0.195437
Tmem101	-1.38651	transmembrane protein 101	0.0258128	0.195437
Phf10	-1.35852	PHD finger protein 10	0.0258197	0.195437
Fli1	-1.40169	Friend leukemia virus integration 1	0.0258278	0.195437
Rpl8	-1.93465	ribosomal protein L8	0.0259147	0.195437
Eri1	-1.24899	exoribonuclease 1	0.0259591	0.195437
LOC688393	-1.28091	similar to XPA binding protein 1	0.026054	0.195437
Clstn3	-1.38052	calsyntenin 3	0.0261954	0.195437
Cx3cl1	-1.50262	chemokine (C-X3-C motif) ligand 1	0.0262597	0.195437
Dus4l	-1.22974	dihydrouridine synthase 4-like (S. cerevisiae)	0.0262772	0.195437
Tnfaip8l1	-1.30541	tumor necrosis factor, alpha-induced protein 8-like 1	0.0262892	0.195437
RGD1307704	-1.22025	similar to RIKEN cDNA 2410016O06	0.0262957	0.195437
Fyn	-1.22482	FYN oncogene related to SRC, FGR, YES	0.0263504	0.195437
Chd1	-1.44104	chromodomain helicase DNA binding protein 1	0.0263695	0.195437
Rps26	-1.26853	ribosomal protein S26	0.0263803	0.195437
Slc19a2	-1.32154	solute carrier family 19 (thiamine transporter), memb	0.026386	0.195437
Fastkd2	-1.31087	FAST kinase domains 2	0.0264026	0.195437
Snx33	-1.43457	sorting nexin 33	0.0264057	0.195437
Rangap1	-1.3969	RAN GTPase activating protein 1	0.0264205	0.195437
Hspa14	-1.22813	heat shock protein 14	0.0264433	0.195437
Prpf40a	-1.1649	PRP40 pre-mRNA processing factor 40 homolog A (S. cer	0.0264998	0.195437
Prdx3	-1.39587	peroxiredoxin 3	0.0265186	0.195437
Ptcd2	-1.39455	pentatricopeptide repeat domain 2	0.026545	0.195437
Elovl5	-1.22975	ELOVL family member 5, elongation of long chain fatty aci	0.026657	0.195437
RT1-T24-1	-1.46426	RT1 class I, locus T24, gene 1	0.0266739	0.195437
Supt16h	-1.23865	suppressor of Ty 16 homolog (S. cerevisiae)	0.0266864	0.195437
Slc8a3	-1.69965	solute carrier family 8 (sodium	0.0267099	0.195437
Aacs	-3.19446	acetoacetyl-CoA synthetase	0.026789	0.195437
Ibtk	-1.14221	inhibitor of Bruton agammaglobulinemia tyrosine ki	0.0268004	0.195437
Tnfrsf11b	-1.41531	tumor necrosis factor receptor superfamily, member 11b	0.0268045	0.195437
Rad50	-1.10906	RAD50 homolog (S. cerevisiae)	0.0268249	0.195437
Rassf3	-2.40296	Ras association (RalGDS	0.0268489	0.195437
Fadd	-1.3498	Fas (TNFRSF6)-associated via death domain	0.0268652	0.195437
Dusp15	-1.64207	dual specificity phosphatase 15	0.0269055	0.195437
Polr2h	-1.3886	polymerase (RNA) II (DNA directed) polypeptide H	0.0269583	0.195437
Fam178a	-1.12526	family with sequence similarity 178, member A	0.0270159	0.195437
Dhcr7	-2.40233	7-dehydrocholesterol reductase	0.0270975	0.195437
Nsbp1	-1.73353	nucleosomal binding protein 1	0.0271304	0.195437
Dennd3	-1.19639	DENN	0.0271363	0.195437
Hdac8	-1.27796	histone deacetylase 8	0.0271956	0.195437
Gys1	-1.43948	glycogen synthase 1, muscle	0.0272331	0.195437
Sart3	-1.18565	squamous cell carcinoma antigen recognized by T-cells 3	0.0272545	0.195437
Gpat2	-1.24704	glycerol-3-phosphate acyltransferase 2, mitochondrial	0.0273216	0.195437
Golt1b	-1.46023	golgi transport 1 homolog B (S. cerevisiae)	0.0274669	0.195437
Timm8a1	-1.44266	translocase of inner mitochondrial membrane 8 homolog a1	0.0275176	0.195437
Trim59	-1.43219	tripartite motif-containing 59	0.027531	0.195437
Rp2	-1.17439	retinitis pigmentosa 2 homolog (human)	0.0276179	0.195437
Atp2b1	-1.37799	ATPase, Ca++ transporting, plasma membrane 1	0.0276756	0.195437
Gtpbp4	-1.2571	GTP binding protein 4	0.0276918	0.195437
Slc45a4	-1.53021	solute carrier family 45, member 4	0.0277046	0.195437
Rplp0	-1.27088	ribosomal protein, large, P0	0.0277705	0.195437
Zdhhc6	-1.29236	zinc finger, DHHC-type containing 6	0.0277976	0.195437
Usp44	-1.30957	ubiquitin specific peptidase 44	0.0278573	0.195437
Spry2	-1.47945	sprouty homolog 2 (Drosophila)	0.0278762	0.195437
Ddx56	-1.50043	DEAD (Asp-Glu-Ala-Asp) box polypeptide 56	0.0280109	0.195437
Gss	-1.20974	glutathione synthetase	0.028033	0.195437
Ybx1	-1.19485	Y box binding protein 1	0.0280365	0.195437
Cdkn3	-2.92648	cyclin-dependent kinase inhibitor 3	0.028153	0.195437
Accn4	-1.89957	amiloride-sensitive cation channel 4, pituitary	0.0282542	0.195437
Rassf8	-1.34155	Ras association (RalGDS	0.0282619	0.195437
Sh3gl3	-1.45636	SH3-domain GRB2-like 3	0.028264	0.195437
Baz1a	-1.42822	bromodomain adjacent to zinc finger domain, 1A	0.0282757	0.195437
RGD1559743	-1.27244	similar to 40S ribosomal protein S16	0.0283182	0.195437
Nat5	-1.44718	N-acetyltransferase 5	0.0283942	0.195437
Cd97	-1.76361	CD97 molecule	0.0284278	0.195437
Zmym1	-1.19991	zinc finger, MYM-type 1	0.0284758	0.195437
Smyd5	-1.25797	SET and MYND domain containing 5	0.0285043	0.195437
Itpripl1	-1.33379	inositol 1,4,5-triphosphate receptor interacting pro	0.0285124	0.195437
Jag2	-1.21346	jagged 2	0.028556	0.195437
RGD1560888	-1.53021	similar to Cell division protein kinase 8 (Protein	0.0286208	0.195437
RGD1309095	-1.69944	similar to hypothetical protein BC015148	0.0287434	0.195437
Arhgap20	-1.97886	Rho GTPase activating protein 20	0.028777	0.195437
Nomo1	-1.33262	nodal modulator 1	0.0288403	0.195437
Creld2	-1.42484	cysteine-rich with EGF-like domains 2	0.0288533	0.195437
B3galt5	-1.44066	UDP-Gal:betaGlcNAc beta 1,3-galactosyltransferase, po	0.0288598	0.195437
Exosc8	-1.98665	exosome component 8	0.0289255	0.195437
LOC688981	-1.25069	similar to 60S ribosomal protein L26 (Silica-	0.0289471	0.195437
Scin	-1.32733	scinderin	0.029054	0.195437
Spock3	-3.43799	sparc	0.0291612	0.195437
Ciapin1	-1.09495	cytokine induced apoptosis inhibitor 1	0.0292467	0.195437
Slc6a1	-1.4164	solute carrier family 6 (neurotransmitter transporter, GA	0.0293206	0.195437
Rabggtb	-1.48511	Rab geranylgeranyltransferase, beta subunit	0.0293723	0.195437
Mad2l1	-2.26182	MAD2 mitotic arrest deficient-like 1 (yeast)	0.0294219	0.195437
RGD1309926	-1.31088	similar to RIKEN cDNA G431001E03 gene	0.029531	0.195437
Rin3	-1.24198	Ras and Rab interactor 3	0.0295336	0.195437
Rpl36al	-1.2445	ribosomal protein L36a-like	0.0295388	0.195437
Eprs	-1.7961	glutamyl-prolyl-tRNA synthetase	0.0295579	0.195437
Hnrpdl	-1.27825	heterogeneous nuclear ribonucleoprotein D-like	0.0296332	0.195437
Cwf19l1	-1.27539	CWF19-like 1, cell cycle control (S. pombe)	0.0298344	0.196154
Rps27	-1.32365	ribosomal protein S27	0.0299044	0.196154
Elac2	-1.19723	elaC homolog 2 (E. coli)	0.029945	0.196154
Lss	-2.42312	lanosterol synthase (2,3-oxidosqualene-lanosterol cyclase)	0.0300363	0.196242
Brp16	-1.38809	brain protein 16	0.0301656	0.196271
Lppr5	-1.47991	lipid phosphate phosphatase-related protein type 5	0.0302061	0.196271
Qtrt1	-1.16847	queuine tRNA-ribosyltransferase 1	0.0302302	0.196271
Tyro3	-1.5321	TYRO3 protein tyrosine kinase	0.0302485	0.196271
Slc30a5	-1.30227	solute carrier family 30 (zinc transporter), member 5	0.0303527	0.196271
Prmt1	-1.36012	protein arginine methyltransferase 1	0.0303949	0.196271
Rcn3	-1.53432	reticulocalbin 3, EF-hand calcium binding domain	0.0304355	0.196271
Sfrs4	-1.16913	splicing factor, arginine	0.0304422	0.196271
RGD1560225	-1.24767	similar to nuclear factor of activated T-cel	0.030465	0.196271
Ralgps2	-1.4852	Ral GEF with PH domain and SH3 binding motif 2	0.0305274	0.196271
Rbx1	-1.273	ring-box 1	0.0306679	0.196271
Lhx4	-1.44897	LIM homeobox 4	0.0307439	0.196271
Fam98a	-1.47966	family with sequence similarity 98, member A	0.0307668	0.196271
Lrp5	-1.30654	low density lipoprotein receptor-related protein 5	0.0308096	0.196271
Rpl13	-1.62559	ribosomal protein L13	0.0308144	0.196271
Ktelc1	-1.26275	KTEL (Lys-Tyr-Glu-Leu) containing 1	0.0309388	0.196515
Sc5dl	-1.80158	sterol-C5-desaturase (ERG3 delta-5-desaturase homolog, S.	0.0309653	0.196539
Yars	-1.8106	tyrosyl-tRNA synthetase	0.0309931	0.196539
Plk3	-1.60794	polo-like kinase 3 (Drosophila)	0.0310698	0.196823
Cobl	-1.88044	cordon-bleu homolog (mouse)	0.0311908	0.196925
Sh2d7	-1.45304	SH2 domain containing 7	0.0312073	0.196925
Mmp15	-2.48659	matrix metallopeptidase 15	0.0312261	0.196925
Fam49a	-1.19637	family with sequence similarity 49, member A	0.0313138	0.196925
Exosc2	-1.73166	exosome component 2	0.0313806	0.196925
Fam64a	-2.50383	family with sequence similarity 64, member A	0.0314221	0.196925
Pafah1b3	-1.38796	platelet-activating factor acetylhydrolase, isoform 1b,	0.0314308	0.196925
Dusp2	-1.39851	dual specificity phosphatase 2	0.0314865	0.196925
Plekhg3	-1.49746	pleckstrin homology domain containing, family G	0.0315588	0.196925
RGD1564327	-1.30871	similar to integrin alpha 8	0.03165	0.196925
Mcm3	-2.01377	minichromosome maintenance complex component 3	0.0316897	0.196925
Prpf38a	-1.21383	PRP38 pre-mRNA processing factor 38 (yeast) domain co	0.0316931	0.196925
Prdm8	-1.30531	PR domain containing 8	0.031731	0.196925
Coq2	-1.18359	coenzyme Q2 homolog, prenyltransferase (yeast)	0.0317406	0.196925
Shc4	-2.1226	SHC (Src homology 2 domain containing) family, mem	0.0317433	0.196925
Cgnl1	-1.42524	cingulin-like 1	0.0317449	0.196925
Rfc3	-1.62831	replication factor C (activator 1) 3	0.0317877	0.196925
Atf1	-1.25275	activating transcription factor 1	0.0318191	0.196925
Chek2	-1.5669	CHK2 checkpoint homolog (S. pombe)	0.031947	0.197033
Gmds	-1.20422	GDP-mannose 4, 6-dehydratase	0.0320203	0.197033
Ube2t	-1.69205	ubiquitin-conjugating enzyme E2T (putative)	0.0321554	0.197083
Pwp1	-1.32159	PWP1 homolog (S. cerevisiae)	0.0322691	0.197239
Csrp1	-1.20341	cysteine and glycine-rich protein 1	0.0324186	0.197368
RGD1310778	-2.06251	similar to Putative protein C21orf45	0.0324349	0.197368
Dut	-1.9731	deoxyuridine triphosphatase	0.0324644	0.197368
Mboat1	-1.68338	membrane bound O-acyltransferase domain containing 1	0.0324751	0.197368
Eri2	-1.47932	exoribonuclease 2	0.032607	0.197368
Spryd4	-1.26399	SPRY domain containing 4	0.032805	0.197368
Shq1	-1.89004	SHQ1 homolog (S. cerevisiae)	0.0328094	0.197368
H6pd	-1.3445	hexose-6-phosphate dehydrogenase (glucose 1-dehydrogenas	0.0328199	0.197368
Acat2	-2.72659	acetyl-Coenzyme A acetyltransferase 2	0.0328425	0.197368
Pfkp	-1.85744	phosphofructokinase, platelet	0.0328471	0.197368
Ogfod1	-1.42719	2-oxoglutarate and iron-dependent oxygenase domain con	0.0328867	0.197368
Stx2	-1.42415	syntaxin 2	0.0329796	0.197368
Rpl36a	-1.38639	ribosomal protein L36a	0.0330037	0.197368
Cyp51	-2.0512	cytochrome P450, family 51	0.0330617	0.197368
LOC100310874	-2.29171	antisense RNA overlapping MCH	0.033078	0.197368
RGD1562905	-1.3522	similar to 60S ribosomal protein L17 (L23)	0.0331327	0.197368
Rdx	-1.23873	radixin	0.0331855	0.197368
Slc35a1	-1.40831	solute carrier family 35 (CMP-sialic acid transporter	0.0332163	0.197368
Fam181b	-1.36462	family with sequence similarity 181, member B	0.033238	0.197368
Uck2	-2.20844	uridine-cytidine kinase 2	0.0332442	0.197368
Snrpf	-1.67494	small nuclear ribonucleoprotein polypeptide F	0.033283	0.197368
mrpl9	-1.31478	mitochondrial ribosomal protein L9	0.0333122	0.197368
RGD1563636	-1.50643	similar to 40S ribosomal protein S20	0.0333202	0.197368
LOC687356	-1.42685	hypothetical protein LOC687356	0.0334093	0.197368
RGD1311863	-1.73426	similar to RIKEN cDNA 2410127L17	0.0334251	0.197368
RGD1566320	-1.21907	RGD1566320	0.0334415	0.197368
Ppil5	-1.90015	peptidylprolyl isomerase (cyclophilin) like 5	0.0334802	0.197368
Prpf31	-1.26763	PRP31 pre-mRNA processing factor 31 homolog (S. cerevi	0.0335728	0.197368
Eif4ebp1	-2.37836	eukaryotic translation initiation factor 4E binding pro	0.0335903	0.197368
Nfx1	-1.23128	nuclear transcription factor, X-box binding 1	0.0336901	0.197368
Angel1	-1.47925	angel homolog 1 (Drosophila)	0.0337245	0.197368
Hectd2	-1.39172	HECT domain containing 2	0.0337492	0.197368
RGD1310852	-1.25863	similar to RIKEN cDNA 9130401M01	0.0337917	0.197368
Otub2	-1.71985	OTU domain, ubiquitin aldehyde binding 2	0.0338116	0.197368
Moxd1	-2.60545	monooxygenase, DBH-like 1	0.0338281	0.197368
Ipp	-1.04235	intracisternal A particle-promoted polypeptide	0.0338314	0.197368
Nsdhl	-1.806	NAD(P) dependent steroid dehydrogenase-like	0.0338664	0.197368
Pabpc4	-1.7593	poly(A) binding protein, cytoplasmic 4	0.0339488	0.197429
Kif21b	-1.3171	kinesin family member 21B	0.0339853	0.197429
Pdia4	-1.17547	protein disulfide isomerase family A, member 4	0.0340211	0.197429
Serp2	-1.22247	stress-associated endoplasmic reticulum protein family	0.0341307	0.197429
Lrrtm3	-2.45523	leucine rich repeat transmembrane neuronal 3	0.0341509	0.197429
Ostn	-1.26672	osteocrin	0.0341512	0.197429
Slc7a6	-1.73945	solute carrier family 7 (cationic amino acid transport	0.0341622	0.197429
Ddi2	-1.1765	DNA-damage inducible protein 2	0.0341688	0.197429
Abtb2	-1.6509	ankyrin repeat and BTB (POZ) domain containing 2	0.0342008	0.197429
Wdr62	-1.46974	WD repeat domain 62	0.034346	0.197429
Bmp7	-1.74848	bone morphogenetic protein 7	0.0343659	0.197429
Doc2a	-1.45209	double C2-like domains, alpha	0.0343755	0.197429
Chchd3	-1.19306	coiled-coil-helix-coiled-coil-helix domain containing	0.0343932	0.197429
Myh14	-1.25044	myosin, heavy chain 14	0.0343998	0.197429
Myh9	-1.41369	myosin, heavy chain 9, non-muscle	0.0344912	0.197429
Hspe1	-1.52929	heat shock protein 1 (chaperonin 10)	0.0344918	0.197429
Ppan	-1.57104	peter pan homolog (Drosophila)	0.0344919	0.197429
Cdc14b	-1.54068	CDC14 cell division cycle 14 homolog B (S. cerevisiae)	0.0345647	0.197429
Tmem147	-1.13814	transmembrane protein 147	0.034644	0.197429
Stk32b	-4.04021	serine	0.0346465	0.197429
Sacs	-1.32425	spastic ataxia of Charlevoix-Saguenay (sacsin)	0.0347046	0.197429
Pcgf6	-1.67424	polycomb group ring finger 6	0.0347459	0.197429
LOC499339	-1.45932	hypothetical protein LOC499339	0.0347871	0.197429
Dtd1	-1.34195	D-tyrosyl-tRNA deacylase 1 homolog (S. cerevisiae)	0.0348582	0.197429
RGD1308221	-1.17506	similar to TBC1 domain family, member 8 (with GRAM	0.0348629	0.197429
Xpo1	-1.66829	exportin 1, CRM1 homolog (yeast)	0.0348754	0.197429
RGD1308165	-1.49507	similar to hypothetical protein MGC17337	0.0348767	0.197429
Pfdn6	-1.20793	prefoldin subunit 6	0.0349078	0.197429
Ldha	-1.30417	lactate dehydrogenase A	0.034926	0.197429
Tpm1	-2.40148	tropomyosin 1, alpha	0.0350548	0.197429
Gstcd	-1.51016	glutathione S-transferase, C-terminal domain containing	0.0352252	0.197429
Mrps10	-1.35183	mitochondrial ribosomal protein S10	0.035242	0.197429
Parp2	-1.25249	poly (ADP-ribose) polymerase 2	0.0353122	0.197429
Ube2k	-1.15963	ubiquitin-conjugating enzyme E2K (UBC1 homolog, yeast)	0.0353184	0.197429
Narg1	-1.40919	NMDA receptor regulated 1	0.0353551	0.197429
RGD1306613	-1.41598	similar to RIKEN cDNA 1600012F09	0.0354029	0.197462
RGD1308261	-1.37627	similar to RIKEN cDNA 1190005P17	0.0355003	0.197462
RGD1560755	-1.2649	similar to D8Ertd354e protein	0.0355204	0.197473
Tgfbr2	-1.36543	transforming growth factor, beta receptor II	0.0355437	0.197513
Hist2h2ac	-1.88733	histone cluster 2, H2ac	0.035783	0.197627
Dcun1d5	-1.40445	DCN1, defective in cullin neddylation 1, domain conta	0.0358155	0.197627
Dtymk	-1.28451	deoxythymidylate kinase (thymidylate kinase)	0.0359762	0.198024
Yars2	-2.15957	tyrosyl-tRNA synthetase 2 (mitochondrial)	0.0359883	0.198024
Slc16a14	-3.34014	solute carrier family 16, member 14 (monocarboxylic	0.0361094	0.198099
E2f1	-1.69111	E2F transcription factor 1	0.0361512	0.198099
Scn1a	-2.01655	sodium channel, voltage-gated, type I, alpha	0.0364369	0.198187
Ier2	-1.22777	immediate early response 2	0.0364806	0.198187
Pfkfb4	-1.32539	6-phosphofructo-2-kinase	0.036489	0.198187
Coq3	-1.42001	coenzyme Q3 homolog, methyltransferase (S. cerevisiae)	0.0365191	0.198187
Cenpk	-2.25651	centromere protein K	0.0365704	0.198255
Fam114a1	-1.48514	family with sequence similarity 114, member A1	0.0365924	0.198255
Trip13	-2.27892	thyroid hormone receptor interactor 13	0.0366175	0.198255
Hmgb1	-1.45505	high mobility group box 1	0.0366348	0.198255
Snx5	-1.55854	sorting nexin 5	0.0366705	0.198332
Trib3	-1.96449	tribbles homolog 3 (Drosophila)	0.0367555	0.198338
Chrna4	-2.83042	cholinergic receptor, nicotinic, alpha 4	0.0369444	0.198338
Pcyt2	-1.87881	phosphate cytidylyltransferase 2, ethanolamine	0.0370114	0.198338
Ddx10	-1.32956	DEAD (Asp-Glu-Ala-Asp) box polypeptide 10	0.0370574	0.198338
Zbtb16	-1.77962	zinc finger and BTB domain containing 16	0.0370685	0.198338
Sp1	-1.37075	Sp1 transcription factor	0.0370695	0.198338
Hist2h2ab	-2.18854	histone cluster 2, H2ab	0.037097	0.198338
Pofut1	-1.34188	protein O-fucosyltransferase 1	0.0371802	0.198338
Galr3	-1.36497	galanin receptor 3	0.0372435	0.198338
Ust	-1.36885	uronyl-2-sulfotransferase	0.0372479	0.198338
Hells	-2.79506	helicase, lymphoid specific	0.0373315	0.198338
Coro1a	-2.23993	coronin, actin binding protein 1A	0.0373826	0.198338
Qser1	-1.28043	glutamine and serine rich 1	0.0374305	0.198338
Rnpep	-1.26473	arginyl aminopeptidase (aminopeptidase B)	0.0375892	0.198435
Tm7sf2	-2.25953	transmembrane 7 superfamily member 2	0.0376622	0.198651
Nusap1	-2.2081	nucleolar and spindle associated protein 1	0.0377264	0.198729
Rest	-1.18555	RE1-silencing transcription factor	0.0378518	0.198729
Tnr	-2.97547	tenascin R	0.0378972	0.198729
Clpb	-1.25436	ClpB caseinolytic peptidase B homolog (E. coli)	0.0378981	0.198729
Scarb1	-2.67286	scavenger receptor class B, member 1	0.0379074	0.198729
Vangl1	-1.52443	vang-like 1 (van gogh, Drosophila)	0.0379123	0.198729
Rpl21	-1.2645	ribosomal protein L21	0.0379948	0.198729
LOC500475	-1.34448	similar to hypothetical protein 4933430I17	0.0381317	0.198729
Rbpms2	-1.822	RNA binding protein with multiple splicing 2	0.0381572	0.198729
Clp1	-1.23092	CLP1, cleavage and polyadenylation factor I subunit, hom	0.0381724	0.198729
Pold3	-1.60833	polymerase (DNA-directed), delta 3, accessory subunit	0.038221	0.198729
Sclt1	-1.33455	sodium channel and clathrin linker 1	0.0382449	0.198729
Acn9	-1.35881	ACN9 homolog (S. cerevisiae)	0.0382999	0.198729
Pigx	-1.19336	phosphatidylinositol glycan anchor biosynthesis, class X	0.0383021	0.198729
Rpo1-3	-1.23662	RNA polymerase 1-3	0.0383171	0.198729
Acnat2	-1.42473	acyl-coenzyme A amino acid N-acyltransferase 2	0.0383348	0.198729
Snrpb	-1.30955	small nuclear ribonucleoprotein polypeptides B and B1	0.0383763	0.198768
Cd9	-1.19099	CD9 molecule	0.0385883	0.199282
Umps	-1.6022	uridine monophosphate synthetase	0.0386073	0.199296
Sh3bp5	-1.26473	SH3-domain binding protein 5 (BTK-associated)	0.0387068	0.19968
Ggh	-1.72323	gamma-glutamyl hydrolase (conjugase, folylpolygammaglutamyl	0.0387301	0.19968
S1pr2	-2.31158	sphingosine-1-phosphate receptor 2	0.0388555	0.199932
Gm2a	-1.6563	GM2 ganglioside activator	0.0388756	0.199932
Xpo5	-1.18622	exportin 5	0.0388792	0.199932
Myo5a	-1.74224	myosin VA	0.038931	0.199954
Pim3	-1.29912	pim-3 oncogene	0.0390608	0.200149
RGD1559808	-1.27682	similar to 40S ribosomal protein S26	0.039115	0.200149
Tram1l1	-1.2142	translocation associated membrane protein 1-like 1	0.0391451	0.200149
Gria4	-1.20225	glutamate receptor, ionotropic, AMPA4	0.0391962	0.200158
Arhgap10	-1.26555	Rho GTPase activating protein 10	0.0392622	0.200158
Pnpla3	-1.66577	patatin-like phospholipase domain containing 3	0.039363	0.200158
Slc1a4	-2.75968	solute carrier family 1 (glutamate	0.0393672	0.200158
Erlin1	-1.45127	ER lipid raft associated 1	0.0394363	0.200158
Sorcs1	-1.44047	sortilin-related VPS10 domain containing recepto	0.0394415	0.200158
Wdr3	-1.26248	WD repeat domain 3	0.0394972	0.200158
Rpl7a	-1.21577	ribosomal protein L7a	0.0395686	0.200158
Cst3	-1.25264	cystatin C	0.0395775	0.200158
Stxbp6	-1.37685	syntaxin binding protein 6 (amisyn)	0.039615	0.200158
Trib2	-2.00602	tribbles homolog 2 (Drosophila)	0.0396667	0.200158
Sdf2l1	-1.67048	stromal cell-derived factor 2-like 1	0.0397929	0.200158
Ran	-1.55948	RAN, member RAS oncogene family	0.0398113	0.200158
LOC362526	-1.16893	hypothetical protein LOC362526	0.0398969	0.200158
Cort	-1.41171	cortistatin	0.0399248	0.200158
Nt5dc1	-1.32356	5'-nucleotidase domain containing 1	0.0399625	0.200158
Lin9	-1.50453	lin-9 homolog (C. elegans)	0.0399649	0.200158
St8sia1	-1.48454	ST8 alpha-N-acetyl-neuraminide alpha-2,8-sialyltransfera	0.0399725	0.200158
Zfp105	-1.28673	zinc finger protein 105	0.0399857	0.200158
Dctd	-2.01484	dCMP deaminase	0.0399999	0.200158
Mybl1	-2.19304	myeloblastosis oncogene-like 1	0.0400249	0.200158
Mlf1	-1.68405	myeloid leukemia factor 1	0.0400738	0.200158
Emilin2	-1.79845	elastin microfibril interfacer 2	0.0402818	0.200509
Pla2g5	-1.13329	phospholipase A2, group V	0.0404433	0.200672
Pigu	-1.41356	phosphatidylinositol glycan anchor biosynthesis, class U	0.0404621	0.200672
Dscam	-1.49575	Down syndrome cell adhesion molecule	0.0404658	0.200672
Ankle2	-1.19095	ankyrin repeat and LEM domain containing 2	0.0405526	0.200932
Mrpl43	-1.26813	mitochondrial ribosomal protein L43	0.0405948	0.200932
Net1	-1.73166	neuroepithelial cell transforming 1	0.0406587	0.200983
Cacybp	-1.31342	calcyclin binding protein	0.0407056	0.201122
Trim71	-1.24518	tripartite motif-containing 71	0.0407247	0.201122
Sptb	-1.26059	spectrin, beta, erythrocytic	0.0407362	0.201122
RGD1305222	-1.66687	similar to RIKEN cDNA 1810029B16	0.0407518	0.201122
Slc5a3	-1.87779	solute carrier family 5 (inositol transporters), member 3	0.0408165	0.201134
B9d1	-1.40209	B9 protein domain 1	0.0408358	0.201134
RGD1562055	-1.54222	similar to ribosomal protein L31	0.0408615	0.201181
Neil3	-1.82549	nei endonuclease VIII-like 3 (E. coli)	0.0409543	0.201187
Slc3a2	-1.60937	solute carrier family 3 (activators of dibasic and neutra	0.0409767	0.201187
Spin4	-1.2277	spindlin family, member 4	0.0409818	0.201187
Lsm8	-1.4491	LSM8 homolog, U6 small nuclear RNA associated (S. cerevi	0.0409931	0.201187
Zeb1	-1.8124	zinc finger E-box binding homeobox 1	0.0411017	0.201205
Fndc3c1	-3.8693	fibronectin type III domain containing 3C1	0.0411665	0.201205
Pcdhga12	-1.30906	protocadherin gamma subfamily A, 12	0.0411929	0.201205
Nfkbil2	-1.5336	nuclear factor of kappa light polypeptide gene enhanc	0.0413319	0.201205
Fam83e	-1.1765	family with sequence similarity 83, member E	0.0413379	0.201205
Ddx54	-1.35118	DEAD (Asp-Glu-Ala-Asp) box polypeptide 54	0.0413888	0.201205
Ppwd1	-1.16218	peptidylprolyl isomerase domain and WD repeat containin	0.0414183	0.201205
Tmem132e	-1.68483	transmembrane protein 132E	0.0415075	0.201205
RGD1305537	-1.1074	similar to RIKEN cDNA 3110001I22	0.0415315	0.201205
Bcat1	-2.04765	branched chain aminotransferase 1, cytosolic	0.0415496	0.201205
Pllp	-1.87999	plasma membrane proteolipid (plasmolipin)	0.0415614	0.201205
Tmem177	-1.19598	transmembrane protein 177	0.0417002	0.201205
Rpl26	-1.29591	ribosomal protein L26	0.0417344	0.201205
RGD1310376	-1.77923	similar to hypothetical protein FLJ14642	0.041874	0.201205
Lpl	-3.13503	lipoprotein lipase	0.0418834	0.201205
Rbm19	-1.34518	RNA binding motif protein 19	0.0419632	0.201205
RGD1311747	-1.5464	similar to 2700029M09Rik protein	0.0419956	0.201205
Eif3c	-1.24418	eukaryotic translation initiation factor 3, subunit C	0.0419965	0.201205
RGD620382	-2.09238	Nucleoside 2-deoxyribosyltransferase domain containing	0.0420079	0.201205
Tram1	-1.24424	translocation associated membrane protein 1	0.042009	0.201205
Efcab4b	-1.49297	EF-hand calcium binding domain 4B	0.0420175	0.201205
Taf1d	-1.59299	TATA box binding protein (TBP)-associated factor, RNA p	0.0421138	0.201205
Rps14	-1.39474	ribosomal protein S14	0.042121	0.201205
Fam169a	-3.77565	family with sequence similarity 169, member A	0.0421812	0.201205
Vash1	-1.38985	vasohibin 1	0.0421826	0.201205
Dab2	-2.20694	disabled homolog 2 (Drosophila)	0.0422627	0.201205
Pdgfa	-1.51309	platelet-derived growth factor alpha polypeptide	0.04228	0.201205
Gfm1	-1.26042	G elongation factor, mitochondrial 1	0.04243	0.20139
Tomm40	-1.40627	translocase of outer mitochondrial membrane 40 homolog (y	0.0425024	0.20139
Pla2g3	-1.32693	phospholipase A2, group III	0.0425994	0.20139
Map6d1	-1.65747	MAP6 domain containing 1	0.0426513	0.201529
Gtf3c6	-1.30764	general transcription factor IIIC, polypeptide 6, alph	0.0426615	0.201529
Spata13	-1.76326	spermatogenesis associated 13	0.0427548	0.201627
Etf1	-1.41095	eukaryotic translation termination factor 1	0.0428924	0.201627
Glrb	-1.55945	glycine receptor, beta	0.0428987	0.201627
Rbl1	-1.87379	retinoblastoma-like 1 (p107)	0.042903	0.201627
Eif4g1	-1.38236	eukaryotic translation initiation factor 4 gamma	0.0429836	0.201627
Tmcc3	-1.15045	transmembrane and coiled-coil domain family 3	0.0430494	0.201627
Igfbp4	-2.6461	insulin-like growth factor binding protein 4	0.0430764	0.201627
Mars	-1.935	methionine-tRNA synthetase	0.0431941	0.201627
Ermp1	-1.27583	endoplasmic reticulum metallopeptidase 1	0.0432315	0.201627
Erp29	-1.49265	endoplasmic reticulum protein 29	0.0432539	0.201627
Tspan14	-1.30291	tetraspanin 14	0.0432663	0.201627
Pars2	-1.40557	prolyl-tRNA synthetase 2, mitochondrial (putative)	0.0433589	0.201627
Mrps15	-1.34103	mitochondrial ribosomal protein S15	0.0435021	0.201627
Blm	-2.29598	Bloom syndrome homolog (human)	0.04351	0.201627
Unc45b	-1.12939	unc-45 homolog B (C. elegans)	0.0436105	0.201627
RGD1565459	-1.36849	similar to ribosomal protein L10a	0.043633	0.201627
Wars	-1.20821	tryptophanyl-tRNA synthetase	0.043711	0.201627
RGD1561919	-1.27193	similar to ribosomal protein S18	0.0437181	0.201627
Map7	-2.4517	microtubule-associated protein 7	0.0438741	0.201627
Cenpi	-2.03701	centromere protein I	0.0439808	0.201627
Apba2	-1.32239	amyloid beta (A4) precursor protein-binding, family A, mem	0.0440082	0.201627
Slc5a11	-1.69102	solute carrier family 5 (sodium	0.0440093	0.201627
Lta4h	-1.27241	leukotriene A4 hydrolase	0.0440603	0.201627
RGD1564763	-1.24459	similar to nudix (nucleoside diphosphate lin	0.0440696	0.201627
Scamp4	-1.21673	secretory carrier membrane protein 4	0.0441015	0.201698
Shmt2	-1.89597	serine hydroxymethyltransferase 2 (mitochondrial)	0.0442291	0.202035
Nucks1	-1.3604	nuclear casein kinase and cyclin-dependent kinase substra	0.0442509	0.202035
Nudcd1	-1.58465	NudC domain containing 1	0.0443651	0.202035
Ccdc111	-1.33931	coiled-coil domain containing 111	0.0444275	0.202035
RGD1562371	-1.49094	similar to GREB1 protein isoform a	0.0444391	0.202035
Ifit2	-2.05099	interferon-induced protein with tetratricopeptide repea	0.0444515	0.202035
Hsd11b1	-1.94096	hydroxysteroid 11-beta dehydrogenase 1	0.0444558	0.202035
LOC314942	-2.66689	similar to CUB and Sushi multiple domains 3 i	0.044609	0.202035
Mrps27	-1.55742	mitochondrial ribosomal protein S27	0.0446603	0.202035
Bcas1	-1.09321	breast carcinoma amplified sequence 1	0.0448214	0.202035
Ncln	-1.36796	nicalin homolog (zebrafish)	0.044906	0.202035
Ctps	-1.63496	CTP synthase	0.0449306	0.202035
Trnt1	-1.20779	tRNA nucleotidyl transferase, CCA-adding, 1	0.0449697	0.202035
Ranbp1	-1.23416	RAN binding protein 1	0.0450144	0.202035
LOC100233176	-1.27692	hypothetical protein LOC100233176	0.0450239	0.202035
Bcdin3d	-1.20807	BCDIN3 domain containing	0.0450527	0.202035
Rpl9	-1.24436	ribosomal protein L9	0.0452222	0.202035
Pold1	-1.83656	polymerase (DNA directed), delta 1, catalytic subunit	0.0452449	0.202035
Rfc5	-1.4287	replication factor C (activator 1) 5	0.0452646	0.202035
Osbpl10	-1.48681	oxysterol binding protein-like 10	0.0453691	0.202035
Paics	-1.43356	phosphoribosylaminoimidazole carboxylase, phosphoribosylam	0.0454283	0.202035
Atf5	-2.14669	activating transcription factor 5	0.0454537	0.202035
Tgfbr1	-1.34316	transforming growth factor, beta receptor 1	0.0454838	0.202035
Msh3	-1.48525	mutS homolog 3 (E. coli)	0.0455989	0.202035
Lrrc50	-1.20173	leucine rich repeat containing 50	0.0456664	0.202035
RGD1563945	-1.26687	similar to mKIAA0215 protein	0.0457433	0.202035
Whsc1	-1.37576	Wolf-Hirschhorn syndrome candidate 1 (human)	0.0457661	0.202035
Fam173a	-2.09043	family with sequence similarity 173, member A	0.0458343	0.202035
Ehd4	-2.12751	EH-domain containing 4	0.0458544	0.202035
Atf3	-1.54134	activating transcription factor 3	0.0459273	0.202035
Oip5	-2.4015	Opa interacting protein 5	0.0459321	0.202035
Zdhhc13	-1.23619	zinc finger, DHHC-type containing 13	0.045962	0.202035
Psrc1	-1.81222	proline	0.0460906	0.202035
Casp4	-2.14437	caspase 4, apoptosis-related cysteine peptidase	0.0461478	0.202035
Strap	-1.31777	serine	0.0462028	0.202035
Entpd1	-2.50263	ectonucleoside triphosphate diphosphohydrolase 1	0.0462208	0.202035
Csda	-1.79892	cold shock domain protein A	0.0462596	0.202035
Hnrnpa3	-1.25238	heterogeneous nuclear ribonucleoprotein A3	0.0462751	0.202035
Cytsb	-2.03848	cytospin B	0.0463023	0.202035
Cnih3	-2.1871	cornichon homolog 3 (Drosophila)	0.0463046	0.202035
Orc1l	-1.9871	origin recognition complex, subunit 1-like (yeast)	0.0463084	0.202035
Stc2	-1.73709	stanniocalcin 2	0.0463344	0.202035
RGD1304595	-1.44526	similar to RIKEN cDNA 6330416G13 gene	0.0464395	0.202035
Fam198a	-1.82921	family with sequence similarity 198, member A	0.0464448	0.202035
Hsd17b7	-3.3594	hydroxysteroid (17-beta) dehydrogenase 7	0.0464781	0.202035
Chrna7	-1.6323	cholinergic receptor, nicotinic, alpha 7	0.0465041	0.202035
Gins1	-2.45917	GINS complex subunit 1 (Psf1 homolog)	0.0465235	0.202035
Cbr3	-1.54666	carbonyl reductase 3	0.0465504	0.202035
N4bp3	-1.3145	Nedd4 binding protein 3	0.046571	0.202035
RGD1304978	-1.18536	similar to RIKEN cDNA 0610027B03	0.046581	0.202035
Fndc1	-1.69682	fibronectin type III domain containing 1	0.0465812	0.202035
Dpysl4	-1.18907	dihydropyrimidinase-like 4	0.0465998	0.202035
Nol8	-1.50725	nucleolar protein 8	0.0466309	0.202035
Bola3	-1.33441	bolA homolog 3 (E. coli)	0.0466898	0.202035
Rhob	-1.63543	ras homolog gene family, member B	0.0467453	0.202035
Racgap1	-2.17556	Rac GTPase-activating protein 1	0.0467532	0.202035
Trmt6	-1.66239	tRNA methyltransferase 6 homolog (S. cerevisiae)	0.0467587	0.202035
Ehd2	-1.31752	EH-domain containing 2	0.0467691	0.202035
Rad54l	-1.87261	RAD54 like (S. cerevisiae)	0.0467795	0.202035
Rpl13a	-1.22258	ribosomal protein L13A	0.0468002	0.202035
Ckap2l	-2.56836	cytoskeleton associated protein 2-like	0.0468436	0.202035
Adsl	-1.58369	adenylosuccinate lyase	0.0468515	0.202035
Nop56	-1.43091	NOP56 ribonucleoprotein homolog (yeast)	0.0469256	0.202131
Rpl35a	-1.20547	ribosomal protein L35a	0.0469584	0.202162
Slc25a1	-1.29353	solute carrier family 25 (mitochondrial carrier, citrate	0.0470294	0.202162
Plekha1	-1.20309	pleckstrin homology domain containing, family A (phos	0.0470309	0.202162
Rcan2	-1.30659	regulator of calcineurin 2	0.047086	0.202162
C1ql2	-3.32088	complement component 1, q subcomponent-like 2	0.0471162	0.202162
Gng12	-1.26103	guanine nucleotide binding protein (G protein), g	0.0471592	0.202277
Samd9l	-2.85036	sterile alpha motif domain containing 9-like	0.0474708	0.202909
Nans	-1.4221	N-acetylneuraminic acid synthase	0.0475067	0.202956
Car12	-2.49876	carbonic anyhydrase 12	0.0475147	0.202956
Prkcsh	-1.19154	protein kinase C substrate 80K-H	0.0475589	0.203005
Ankrd32	-1.16981	ankyrin repeat domain 32	0.047638	0.203062
Impa2	-2.45747	inositol (myo)-1(or 4)-monophosphatase 2	0.047724	0.203288
RGD1306783	-1.55729	similar to 2810422O20Rik protein	0.0477613	0.203306
Kcna3	-4.63157	potassium voltage-gated channel, shaker-related subfamily,	0.0478743	0.203577
Hnrnpll2	-1.13665	heterogeneous nuclear ribonucleoprotein L-like	0.0479286	0.203577
Usp2	-1.45879	ubiquitin specific peptidase 2	0.0479892	0.20362
Ppid	-1.22041	peptidylprolyl isomerase D (cyclophilin D)	0.0479974	0.20362
Atp6v1a	-1.75308	ATPase, H+ transporting, lysosomal V1 subunit A	0.0480361	0.203634
Nt5dc2	-1.43604	5'-nucleotidase domain containing 2	0.0481944	0.20366
RGD1359378	-1.27355	mesenchymal stem cell protein DSCD75	0.0482243	0.20366
Phf5a	-1.27297	PHD finger protein 5A	0.0483393	0.203801
Znf496	-1.19474	zinc finger protein 496	0.0485213	0.20415
Hmgcr	-1.98866	3-hydroxy-3-methylglutaryl-Coenzyme A reductase	0.0485389	0.204154
RGD1310335	-2.02697	similar to RIKEN cDNA C330027C09	0.0486831	0.204486
Cd93	-1.77167	CD93 molecule	0.048703	0.204486
Obsl1	-1.20314	obscurin-like 1	0.0487228	0.204486
Npsr1	-1.30882	neuropeptide S receptor 1	0.0487454	0.204486
Enpp1	-1.77809	ectonucleotide pyrophosphatase	0.0487835	0.204486
Ntrk3	-1.82964	neurotrophic tyrosine kinase, receptor, type 3	0.0488684	0.204486
Dram	-1.94356	damage-regulated autophagy modulator	0.0489013	0.204486
Tsx	-1.41548	testis specific X-linked gene	0.0489273	0.204486
Cdc45l	-2.36387	CDC45 cell division cycle 45-like (S. cerevisiae)	0.0490385	0.204486
Rps7	-1.27156	ribosomal protein S7	0.0490517	0.204486
RGD1564704	-1.23159	similar to syntaxin 3A	0.0490807	0.204486
Tppp3	-1.63435	tubulin polymerization-promoting protein family member	0.0491185	0.204486
Cep110	-1.31951	centrosomal protein 110kDa	0.0491246	0.204486
Chst7	-2.60192	carbohydrate (N-acetylglucosamine 6-O) sulfotransferase 7	0.0491649	0.204486
LOC684611	-2.26277	similar to centromere autoantigen H	0.0491826	0.204486
Wdr70	-1.19711	WD repeat domain 70	0.0492109	0.204486
Bub1b	-2.58671	budding uninhibited by benzimidazoles 1 homolog,	0.0492291	0.204486
Pank1	-2.00314	pantothenate kinase 1	0.0492831	0.204486
Kif20b	-2.65485	kinesin family member 20B	0.0493104	0.204486
Rpl5	-1.37879	ribosomal protein L5	0.0493267	0.204486
RGD1563034	-1.32963	similar to ETS domain transcription factor E	0.049383	0.204486
Klf3	-1.31582	Kruppel-like factor 3 (basic)	0.0494562	0.204486
Mthfd2	-2.28496	methylenetetrahydrofolate dehydrogenase (NADP+ depende	0.0494715	0.204486
Ccne2	-1.50357	cyclin E2	0.0494835	0.204486
Ranbp17	-1.20867	RAN binding protein 17	0.0495185	0.204486
Ccdc34	-1.64354	coiled-coil domain containing 34	0.0495433	0.204486
Ubqln1	-1.20136	ubiquilin 1	0.0495664	0.204486
Slc25a5	-1.23006	solute carrier family 25 (mitochondrial carrier; adenine	0.0495684	0.204486
Pex11b	-1.16052	peroxisomal biogenesis factor 11 beta	0.0496278	0.204486
Htr5b	-1.62689	5-hydroxytryptamine (serotonin) receptor 5B	0.0496475	0.204486
Wdr90	-1.25023	WD repeat domain 90	0.0496898	0.204486
RGD1308065	-1.13576	hypothetical LOC287935	0.0496988	0.204486
Obfc2b	-1.21655	oligonucleotide	0.0497262	0.204486
Hnrnpf	-1.2174	heterogeneous nuclear ribonucleoprotein F	0.0497407	0.204486
Rpl6	-1.22174	ribosomal protein L6	0.0498876	0.204582
Stard4	-2.13372	StAR-related lipid transfer (START) domain containing	0.0498953	0.204582
Adam12	-4.68732	ADAM metallopeptidase domain 12	0.0499369	0.204582
Fam134b	-1.66355	family with sequence similarity 134, member B	0.04994	0.204582
