# Supplementary material for: The transcription factor LEF1 interacts with NFIX and switches isoforms during adult hippocampal neural stem cell quiescence
Source: Front Cell Dev Biol. 2022 Jul 22;10:912319. doi: 10.3389/fcell.2022.912319 (PMC9355129; doi:10.3389/fcell.2022.912319)
Supplement: Supplementary file 6 [file Table5.xlsx]

## Sheet: Multispecies Exon 6 splicing
Species	Genome	Location Exon 6	Splicing	Id	Gene Symbol
Human	(hg38)	chr4:108081586-108081669	ALTERNATIVE	HsaEX0035611	(LEF1)
Mouse	(mm10)	chr3:131191023-131191106	ALTERNATIVE	MmuEX0026275	(Lef1)
Rat	(rn6)	chr2:236314265-236314348	ALTERNATIVE	RnoEX0049697	(Lef1)
Cow	(bosTau6)	chr6:18419945-18420028	ALTERNATIVE	BtaEX0020096	(LEF1)
Chicken	(galGal4)	chr4:37354263-37354346	ALTERNATIVE	GgaEX0015703	(Lef-1)
Zebrafish	(danRer10)	chr10:42383199-42383282	HIGH PSI	DreEX0077828	(tcf7l1a)
Fruitfly	(dm6)	chr4:85853-85933	HIGH PSI	DmeEX0008993	(pan)

## Sheet: mouse LEF1 E6
Data extracted from : https://vastdb.crg.eu/event/MmuEX0026275@mm10
SampleID	inclusion level (PSI)	Sample Group	Sample Subgroup
Adrenal_a	97.5	Tissues	Adrenal
Adrenal_b	100	Tissues	Adrenal
Adrenal_c	95.6	Tissues	Adrenal
Astrocytes	55.3	Glia	Astrocytes
Bladder_a	100	Tissues	Bladder
Bladder_b	100	Tissues	Bladder
Bladder_c	55.85	Tissues	Bladder
Bone_marrow	75.34	Immune-Hematopoietic	Bone Marrow
Brain_Endothelium	18.7	Tissues	Brain Endothelium
Brown_Adipose	50.74	Tissues	Adipose (brown)
CeliacSM_Ganglion_Snap25	0	Neural	PNS ganglia
Cerebellum_a	94.74	Neural	Cerebellum
Cerebellum_b	100	Neural	Cerebellum
Cerebellum_c	89.85	Neural	Cerebellum
CL_3T3_a	94.05	Cell Lines	3T3
CL_3T3_b	97.34	Cell Lines	3T3
CL_C2C12_a	95.03	Cell Lines	C2C12
CL_C2C12_b	62.98	Cell Lines	C2C12
CL_CH12	98.48	Cell Lines	CH12
CL_MEL	0	Cell Lines	MEL
CL_N2A_b	63.36	Cell Lines	N2A
CL_N2A_c	47.89	Cell Lines	N2A
Colon_a	100	Digestive Tract	Colon
Colon_b	100	Digestive Tract	Colon
Colon_c	100	Digestive Tract	Colon
Cones_a	0	Neural	Photoreceptors
Cortex_a	77.59	Neural	Cortex
Cortex_b	100	Neural	Cortex
Dermis_a	0	Dermis	Dermis
Dermis_b	0	Dermis	Dermis
Dermis_c	0	Dermis	Dermis
DRoot_Ganglion_Snap25	100	Neural	PNS ganglia
Embr_16C_c_A	0	Early Development	Embryo (16-cell)
Embr_16C_c_B	0	Early Development	Embryo (16-cell)
Embr_16C_c_C	0	Early Development	Embryo (16-cell)
Embr_2C_a	0	Early Development	Embryo (2-cell)
Embr_2C_b	0	Early Development	Embryo (2-cell)
Embr_2C_c	0	Early Development	Embryo (2-cell)
Embr_4C_a	0	Early Development	Embryo (4-cell)
Embr_4C_b	0	Early Development	Embryo (4-cell)
Embr_8C_a	0	Early Development	Embryo (8-cell)
Embr_8C_b	0	Early Development	Embryo (8-cell)
Embr_Brain_E11_5	3.81	Embryonic Brain	Brain (E11.5)
Embr_Brain_E14_5	9.72	Embryonic Brain	Brain (E14.5)
Embr_Cortex_E17_5	26.66	Embryonic Brain	Cortex (E17.5)
Embr_E11_FNP	9.39	Neural Crest Cells	Neural crest (E11)
Embr_E11_Md	7.9	Neural Crest Cells	Neural crest (E11)
Embr_E11_Mx	3.37	Neural Crest Cells	Neural crest (E11)
Embr_E11_PA2	13.33	Neural Crest Cells	Neural crest (E11)
Embr_ICM_early_c_A	0	Inner Cell Mass	Embryo (ICM - early)
Embr_ICM_early_c_B	0	Inner Cell Mass	Embryo (ICM - early)
Embr_ICM_mid_c_A	0	Inner Cell Mass	Embryo (ICM - mid)
Embr_ICM_mid_c_B	0	Inner Cell Mass	Embryo (ICM - mid)
Embr_Limb_E14_5	66.37	Embryonic Tissues	Limb (E14.5)
Embr_Liver_E14_5	100	Embryonic Tissues	Liver (E14.5)
Embr_TE_early_c_A	0	Trophectoderm	Trophectoderm (early)
Embr_TE_late_c_A	0	Trophectoderm	Trophectoderm (late)
Embr_TE_late_c_B	0	Trophectoderm	Trophectoderm (late)
Embr_TE_mid_c_A	0	Trophectoderm	Trophectoderm (early)
Embr_TE_mid_c_B	0	Trophectoderm	Trophectoderm (early)
Embr_TE_mid_c_C	0	Trophectoderm	Trophectoderm (early)
Epidermis_a	0	Epithelial	Epidermis
Epidermis_b	0	Epithelial	Epidermis
Epidermis_c	0	Epithelial	Epidermis
Erythroblasts_a	0	Immune-Hematopoietic	Erythroblasts
Erythroblasts_b	0	Immune-Hematopoietic	Erythroblasts
ESC_CGR8	3.22	ESC	ESC
ESC_D3	7.8	ESC	ESC
ESC_E14	8.65	ESC	ESC
ESC_J1	14.29	ESC	ESC
ESC_OS25_TT2	3.32	ESC	ESC
ESC_v65	33.67	ESC	ESC
Eye_a	63.93	Tissues	Eye
Eye_b	75.28	Tissues	Eye
Eye_c	82.79	Tissues	Eye
FatPad_a	98.66	Tissues	Fat Pad
FatPad_b	99.05	Tissues	Fat Pad
Frontal_Lobe	98.08	Neural	Frontal Lobe
Heart_a	100	Muscle	Heart
Heart_b	100	Muscle	Heart
Heart_c	100	Muscle	Heart
Heart_d	0	Muscle	Heart
Hippocampus	100	Neural	Hippocampus
HSC_a	97.68	HSC	Hematopoietic stem cells
HSC_b	100	HSC	Hematopoietic stem cells
HSC_c	100	HSC	Hematopoietic stem cells
Hypothalamus	87.64	Neural	Hypothalamus
Intestine_small_a	100	Digestive Tract	Intestine
Intestine_small_b	100	Digestive Tract	Intestine
iPS_a	4.01	iPS	iPS cells
iPS_b	3.59	iPS	iPS cells
Keratinocytes	100	Epithelial	Keratinocytes
Kidney_a	98.82	Tissues	Kidney
Kidney_b	84.93	Tissues	Kidney
Kidney_c	60.24	Tissues	Kidney
Liver_a	100	Tissues	Liver
Liver_b	100	Tissues	Liver
Liver_c	0	Tissues	Liver
Lung_a	95.13	Tissues	Lung
Lung_c	96.45	Tissues	Lung
Lung_d	95.42	Tissues	Lung
Lymph_node_a	95.45	Immune-Hematopoietic	Lymph Node
Lymph_node_b	96.74	Immune-Hematopoietic	Lymph Node
MammGland_a	100	Tissues	Mammary Gland
MammGland_b	100	Tissues	Mammary Gland
MammGland_c	100	Tissues	Mammary Gland
MEF_a	60.47	Cells	MEF
MEF_b	42.33	Cells	MEF
MEF_c	100	Cells	MEF
Microglia	100	Glia	Microglia
Monocytes_ab	0	Immune-Hematopoietic	Monocytes
Monocytes_c	100	Immune-Hematopoietic	Monocytes
Muscle_a	0	Muscle	Muscle
Muscle_b	100	Muscle	Muscle
Muscle_c	0	Muscle	Muscle
Myelinated_Oligod	100	Glia	Myelinated Oligod
Neurons_a	20	Neural	Neurons
Neurons_b	43.1	Neural	Neurons
Neurons_KCl_0h	94.34	Neural	Neurons (KCL 0h)
Neurons_KCl_3h	68.44	Neural	Neurons (KCL 3h)
New_Oligod	0	Glia	New Oligodend
Nodose_Ganglion_Snap25	100	Neural	PNS ganglia
NPC_a	60.43	NPC	NPC
NPC_c	13.72	NPC	NPC
NPC_d	100	NPC	NPC
OligodPC	0	Glia	Oligodend PCs
Oocyte_a	0.5	Early Development	Oocyte
Oocyte_b	0.83	Early Development	Oocyte
Ovary_a	89.14	Ovary	Ovary
Ovary_b	83.58	Ovary	Ovary
PGC_E13_5	4.42	PGC	PGC (E13.5)
PGC_E9_5_11_5	2.72	PGC	PGC (E9.5-11.5)
Placenta_a	71.55	Placental	Placenta
Placenta_c	100	Placental	Placenta
Placenta_d	47.09	Placental	Placenta
Prostate_a	0	Tissues	Prostate
Prostate_b	0	Tissues	Prostate
Retina_a	66.83	Neural	Retina
Retina_b	81.11	Neural	Retina
Retina_c	0	Neural	Retina
Rods_a	0	Neural	Photoreceptors
Skin_a	90.43	Epithelial	Skin
Skin_b	100	Epithelial	Skin
Skin_c	90.26	Epithelial	Skin
Spleen_a	99.78	Immune-Hematopoietic	Spleen
Spleen_b	98.61	Immune-Hematopoietic	Spleen
Spleen_c	33.33	Immune-Hematopoietic	Spleen
Stomach_a	83.62	Digestive Tract	Stomach
Stomach_b	0	Digestive Tract	Stomach
Stomach_c	0	Digestive Tract	Stomach
Testis_a	31.7	Testis	Testis
Testis_b	40.89	Testis	Testis
Testis_c	23	Testis	Testis
Thalamus	94.52	Neural	Thalamus
Thymus_a	99.03	Immune-Hematopoietic	Thymus
Thymus_b	97.49	Immune-Hematopoietic	Thymus
Thymus_c	97.94	Immune-Hematopoietic	Thymus
Thyroid_a	93.17	Tissues	Thyroid
Thyroid_b	100	Tissues	Thyroid
Uterus	81.09	Tissues	Uterus
Ventricular_Zone	0	NPC	NPC
White_Adipose	94.89	Tissues	Adipose (white)
Whole_Brain_a	96.4	Neural	Whole Brain
Whole_Brain_b	100	Neural	Whole Brain
Zygote_be_A	3.83	Early Development	Zygote
Zygote_c_A	0	Early Development	Zygote

## Sheet: Human LEF1 E6
Data extracted from https://vastdb.crg.eu/event/HsaEX0035611@hg38
SampleID	Value (PSI)	Group	Subgroup
Adipose_b	85.71	Tissues	Adipose
Adipose_c	89.12	Tissues	Adipose
Adipose_d	86.05	Tissues	Adipose
Adrenal_b	41.3	Tissues	Adrenal
Adrenal_c	32.64	Tissues	Adrenal
Amnion	0	Placental	Amnion
Astrocytes	0	Glia	Astrocytes
Bladder_a	62.34	Tissues	Bladder
Bone_marrow_a	39.78	Immune-Hematopoietic	Bone Marrow
Bone_marrow_b	29.31	Immune-Hematopoietic	Bone Marrow
Bone_marrow_c	32.16	Immune-Hematopoietic	Bone Marrow
Brain_Endoth	24.66	Tissues	Endothelium
Breast_a	100	Tissues	Breast
Breast_Epith_a	56.1	Epithelial	Breast Epithelium
Cerebellum_a	26.13	Neural	Cerebellum
Cerebellum_c	14.89	Neural	Cerebellum
Chorion	60	Placental	Chorion
CL_293T	3.12	Cell Lines	293T
CL_EndoBH1C_a	0	Cell Lines	EndoBH1C
CL_Gm12878	95.2	Cell Lines	Gm12878
CL_HeLa	100	Cell Lines	HeLa
CL_K562	57.54	Cell Lines	K562
CL_LP1	84.85	Cell Lines	LP1
CL_MB231	33.33	Cell Lines	MB231
CL_MCF7	0	Cell Lines	MCF7
CL_PNT2	0	Cell Lines	PNT2
CL_SHSY5Y_noRA	4.76	Cell Lines	SHSY5Y (no RA)
CL_SHSY5Y_RA	10	Cell Lines	SHSY5Y (with RA)
Colon_b	70	Digestive Tract	Colon
Colon_sigmoid	86.67	Digestive Tract	Colon
Colon_transverse	33.33	Digestive Tract	Colon
Cortex	20.66	Neural	Cortex
Decidua	14.29	Placental	Decidua
Embr_2C_a_A	5.19	Early Development	Embryo (2-cell)
Embr_2C_a_B	4.42	Early Development	Embryo (2-cell)
Embr_4C_a_A	3.51	Early Development	Embryo (4-cell)
Embr_4C_a_B	4.23	Early Development	Embryo (4-cell)
Embr_4C_a_C	6.81	Early Development	Embryo (4-cell)
Embr_8C_a_A	0	Early Development	Embryo (8-cell)
Embr_8C_a_B	11.54	Early Development	Embryo (8-cell)
Embr_8C_a_C	0	Early Development	Embryo (8-cell)
Embr_8C_a_D	0	Early Development	Embryo (8-cell)
Embr_Cortex_13_17wpc	5.07	Embryonic Brain	Cortex (13-17 wpc)
Embr_Forebrain_9_12wpc	2.33	Embryonic Brain	Forebrain (9-12 wpc)
Embr_Forebrain_St13_14	0.6	Embryonic Brain	Forebrain (St13-14)
Embr_Forebrain_St17_20	1.19	Embryonic Brain	Forebrain (St17-20)
Embr_Forebrain_St22_23	0.36	Embryonic Brain	Forebrain (St22-23)
Embr_ICM_a_A	0	ESC	Embryo (ICM)
Embr_Morula_a_A	0	Early Development	Embryo (morula)
Embr_Morula_a_B	0	Early Development	Embryo (morula)
Embr_TE_a_A	0	Placental	Embryo (TE)
Embr_TE_a_B	0	Placental	Embryo (TE)
EndomStromCells	100	Tissues	Endometrium
EndothCells	100	Tissues	Endothelium
EpithelialCells	0	Epithelial	Epithelial Cells
ESC_H1_a	0	ESC	ESC (H1)
ESC_H1_b	0	ESC	ESC (H1)
ESC_H1_c	0	ESC	ESC (H1)
ESC_H1_d	0	ESC	ESC (H1)
ESC_H9_a	0	ESC	ESC (H9)
ESC_H9_b	0	ESC	ESC (H9)
Fibroblasts	60	Cells	Fibroblasts
Frontal_Gyrus_old	23.4	Neural	Frontal Gyrus (old)
Frontal_Gyrus_young	7.04	Neural	Frontal Gyrus (young)
GLS_cells	72.73	Cells	Various primary cells
Heart_a	0	Muscle	Heart
Heart_b	20	Muscle	Heart
Heart_c	87.5	Muscle	Heart
HFDPC	71.31	Precursors	HFDPC
HMEpC_a	100	Epithelial	Breast Epithelium
iPS_a	0	iPS	iPS cells
iPS_b	0	iPS	iPS cells
Kidney_d	38.46	Tissues	Kidney
Kidney_e	50	Tissues	Kidney
Kidney_f	28.57	Tissues	Kidney
Liver_a	100	Tissues	Liver
Liver_b	0	Tissues	Liver
Liver_c	60	Tissues	Liver
Lung_b	64.71	Tissues	Lung
Lung_e	82.98	Tissues	Lung
Lung_f	54.14	Tissues	Lung
Lymph_node_b	92.25	Immune-Hematopoietic	Lymph Node
Lymph_node_c	75.93	Immune-Hematopoietic	Lymph Node
Melanocytes	23.59	Tissues	Melanocytes
Microglia	0	Glia	Microglia
MonoNucCells	47.95	Immune-Hematopoietic	White Blood cells
MSC	60	Precursors	Mesenchymal SCs
Muscle_b	0	Muscle	Muscle
Muscle_d	100	Muscle	Muscle
Muscle_e	100	Muscle	Muscle
NCC_Cranial_c	0.36	Neural_crest	Neural crest cells
NCC_default_b	0.5	Neural_crest	Neural crest cells
NCC_Enteric_b	0.9	Neural_crest	Neural crest cells
NCC_Melano_biased_b	1.2	Neural_crest	Neural crest cells
Neuroblastoma	4.92	Cell Lines	Neuroblastoma
Neurons	0	Neural	Neurons
Neurons_Cortex_KCl_0h	0	Neural	Neurons (KCl									0h)
Neurons_Cortex_KCl_1h	0	Neural	Neurons (KCl									1h)
Neurons_Cortex_KCl_6h	0	Neural	Neurons (KCl									6h)
NPC_a	0	NPC	NPC
NPC_b	0	NPC	NPC
Oligodendrocytes	0	Glia	Oligodendrocytes
Oocyte_a_A	4.17	Early Development	Oocyte
Ovary_a	37.93	Ovary	Ovary
Ovary_b	57.14	Ovary	Ovary
Pancreas_Acinar_Old	100	Tissues	Pancreas (Acinar)
Pancreas_Acinar_Young	0	Tissues	Pancreas (Acinar)
Pancreas_Alpha_Old	0	Tissues	Pancreas (Alpha cells)
Pancreas_Alpha_Young	0	Tissues	Pancreas (Alpha cells)
Pancreas_Beta_Old	0	Tissues	Pancreas (Beta cells)
Pancreas_Beta_Young	0	Tissues	Pancreas (Beta cells)
Pancreas_Duct_Old	0	Tissues	Pancreas (Duct)
Pancreas_Duct_Young	0	Tissues	Pancreas (Duct)
Placenta_a	27.66	Placental	Placenta
Placenta_b	33.33	Placental	Placenta
Placenta_c	8.57	Placental	Placenta
Placenta_Epith	0	Epithelial	Placental Epithelium
Prostate_b	8.11	Tissues	Prostate
Prostate_c	55	Tissues	Prostate
Prostate_d	44.83	Tissues	Prostate
Retina_a	15.79	Neural	Retina
Retina_macular	2.86	Neural	Retina
Retina_peripheral	29.82	Neural	Retina
Skin_a	100	Epithelial	Skin
Skin_b	54.72	Epithelial	Skin
Skin_c	68.63	Epithelial	Skin
Skin_d	81.82	Epithelial	Skin
Small_intestine	64.71	Digestive Tract	Small intestine
Spleen_a	87.2	Immune-Hematopoietic	Spleen
Spleen_b	94.53	Immune-Hematopoietic	Spleen
Stomach_a	0	Digestive Tract	Stomach
Stomach_b	57.58	Digestive Tract	Stomach
Sup_Temporal_Gyrus	30	Neural	Sup Temporal Gyrus
Testis_a	14.08	Testis	Testis
Testis_b	3.9	Testis	Testis
Testis_c	2.85	Testis	Testis
Thymus_a	87.39	Immune-Hematopoietic	Thymus
Thymus_b	72.26	Immune-Hematopoietic	Thymus
Thyroid_b	56.52	Tissues	Thyroid
Thyroid_c	46.34	Tissues	Thyroid
Thyroid_d	76.74	Tissues	Thyroid
WBC_d	88.83	Immune-Hematopoietic	White Blood cells
WBC_e	84.36	Immune-Hematopoietic	White Blood cells
Whole_Brain_b	15	Neural	Whole Brain
Zygote_a_A	4	Early Development	Zygote
