# Supplementary material for: The transcription factor LEF1 interacts with NFIX and switches isoforms during adult hippocampal neural stem cell quiescence
Source: Front Cell Dev Biol. 2022 Jul 22;10:912319. doi: 10.3389/fcell.2022.912319 (PMC9355129; doi:10.3389/fcell.2022.912319)
Supplement: Supplementary file 7 [file Table7.xlsx]

## Sheet: Sheet1
Blomfield et al. Figure 5-source data 1. Significantly regulated genes and CPM values in Id4-overexpressing NSCs
CPM values for all significanltly regulated genes in Id4-overexpressing NSCs
Column1	logFC	logCPM	LR	PValue	FDR	BLO567A1_FGF_GFP_1	BLO567A2_FGF_GFP_2	BLO567A3_FGF_GFP_3	BLO567A10_FGF_ID4_1	BLO567A11_FGF_ID4_2	BLO567A12_FGF_ID4_3	average CPM FGF GFP	SD CPM FGF GFP	average CPM FGF GFP	SD CPM FGF GFP
Id4	8.18079	8.27874	291.999	1.82375e-65	2.28844e-61	35	62	55	10145	22923	10952	50.6667	14.0119	14673.3	7155.81
Egfr	-1.17571	8.57758	20.4102	6.24969e-06	0.000108167	13198	11667	12829	6884	4936	4848	12564.7	798.996	5556	1150.92
Cdk1	-2.46413	6.51569	78.3861	8.47478e-19	2.08513e-16	3037	3974	3997	610	552	847	3669.33	547.737	669.667	156.289
Lef1	1.39099	2.61932	11.7386	0.000612186	0.00526505	78	101	60	121	367	138	79.6667	20.5508	208.667	137.384
